# Supplementary material for: Proteomics reveals coordinated stress adaptation by a MazF toxin to conserve carbon, sustain central metabolism, and preserve PDIM biosynthesis in Mycobacterium tuberculosis
Source: mSystems. 2026 Mar 23;11(4):e01814-25. doi: 10.1128/msystems.01814-25 (PMC13098245; doi:10.1128/msystems.01814-25)
Supplement: Table S1 — MazF-mt9 BONCAT data. [file msystems.01814-25-s0002.xlsx]

## Sheet: AHA-QMS_MS5105
Supplemental Table 1. MazF-mt9 BONCAT dataset
Locus Tag	Rv Number	Gene	Protein Description	log2FC	-Log10 p-value	Permutation-FDR q-value	-Log10 q-value
Rv0001_dnaA	Rv0001	dnaA	Chromosomal replication initiator protein DnaA	-0.321844	1.2663	0.0189076	1.72336
Rv0002_dnaN	Rv0002	dnaN	DNA polymerase III (beta chain) DnaN (DNA nucleotidyltransferase)	-0.280807	1.21264	0.0224933	1.64795
Rv0003_recF	Rv0003	recF	DNA replication and repair protein RecF (single-strand DNA binding protein)	-0.0257974	0.0861494	0.715914	0.145139
Rv0004_Rv0004	Rv0004	Rv0004	Conserved hypothetical protein	-0.546568	2.91515	0.000670194	3.1738
Rv0005_gyrB	Rv0005	gyrB	DNA gyrase (subunit B) GyrB (DNA topoisomerase (ATP-hydrolysing)) (DNA topoisomerase II) (type II DNA topoisomerase)	0.206928	0.84604	0.063254	1.19891
Rv0006_gyrA	Rv0006	gyrA	DNA gyrase (subunit A) GyrA (DNA topoisomerase (ATP-hydrolysing)) (DNA topoisomerase II) (type II DNA topoisomerase)	0.721601	3.2922	0.000653659	3.18465
Rv0007_Rv0007	Rv0007	Rv0007	Possible conserved membrane protein	2.61655	4.34288	0.0001	4
Rv0008c_Rv0008c	Rv0008c	Rv0008c	Possible membrane protein	1.49817	1.50371	0.0109154	1.96196
Rv0009_ppiA	Rv0009	ppiA	Probable iron-regulated peptidyl-prolyl cis-trans isomerase A PpiA (PPIase A) (rotamase A)	0.191389	0.620305	0.120145	0.920294
Rv0011c_Rv0011c	Rv0011c	Rv0011c	Probable conserved transmembrane protein	1.23136	1.0905	0.0297396	1.52666
Rv0012_Rv0012	Rv0012	Rv0012	Probable conserved membrane protein	-1.40697	2.75035	0.000832827	3.07945
Rv0013_trpG	Rv0013	trpG	Possible anthranilate synthase component II TrpG (glutamine amidotransferase)	1.16551	2.79731	0.000872611	3.05918
Rv0014c_pknB	Rv0014c	pknB	Transmembrane serine/threonine-protein kinase B PknB (protein kinase B) (STPK B)	0.289342	0.987566	0.0408845	1.38844
Rv0015c_pknA	Rv0015c	pknA	Transmembrane serine/threonine-protein kinase A PknA (protein kinase A) (STPK A)	-0.00489569	0.00958759	0.963209	0.0162795
Rv0016c_pbpA	Rv0016c	pbpA	Probable penicillin-binding protein PbpA	1.6197	2.86306	0.000781145	3.10727
Rv0017c_rodA	Rv0017c	rodA	Probable cell division protein RodA	0.306429	0.686638	0.0996453	1.00154
Rv0018c_pstP	Rv0018c	pstP	Phosphoserine/threonine phosphatase PstP	-0.0996776	0.621245	0.119972	0.92092
Rv0019c_fhaB	Rv0019c	fhaB	Conserved protein with FHA domain, FhaB	1.57078	1.91958	0.00468864	2.32895
Rv0020c_fhaA	Rv0020c	fhaA	Conserved protein with FHA domain, FhaA	0.82355	2.76779	0.000843077	3.07413
Rv0021c_Rv0021c	Rv0021c	Rv0021c	Conserved hypothetical protein	-0.649781	1.71288	0.00669682	2.17413
Rv0023_Rv0023	Rv0023	Rv0023	Possible transcriptional regulatory protein	-0.316056	1.35792	0.0149787	1.82453
Rv0025_Rv0025	Rv0025	Rv0025	Conserved hypothetical protein	0.527549	2.58972	0.00147312	2.83176
Rv0027_Rv0027	Rv0027	Rv0027	Conserved hypothetical protein	1.01899	3.85413	0.000541063	3.26675
Rv0029_Rv0029	Rv0029	Rv0029	Conserved hypothetical protein	0.202216	0.825001	0.0669358	1.17434
Rv0034_Rv0034	Rv0034	Rv0034	Conserved hypothetical protein	-2.025	2.85136	0.000773333	3.11163
Rv0035_fadD34	Rv0035	fadD34	Probable fatty-acid-CoA ligase FadD34 (fatty-acid-CoA synthetase) (fatty-acid-CoA synthase)	-1.59724	2.32956	0.00193387	2.71357
Rv0036c_Rv0036c	Rv0036c	Rv0036c	Conserved protein	-0.233196	1.74643	0.00648521	2.18808
Rv0038_Rv0038	Rv0038	Rv0038	Conserved protein	-0.72008	3.02671	0.000648649	3.18799
Rv0041_leuS	Rv0041	leuS	Probable leucyl-tRNA synthetase LeuS (leucine--tRNA ligase) (LEURS)	0.738481	2.69165	0.000872093	3.05944
Rv0042c_Rv0042c	Rv0042c	Rv0042c	Possible transcriptional regulatory protein (probably MarR-family)	0.0404711	0.227257	0.418903	0.377887
Rv0043c_Rv0043c	Rv0043c	Rv0043c	Probable transcriptional regulatory protein (probably GntR-family)	0.0160313	0.038452	0.862316	0.0643336
Rv0044c_Rv0044c	Rv0044c	Rv0044c	Possible oxidoreductase	0.391379	1.10696	0.0287938	1.5407
Rv0045c_Rv0045c	Rv0045c	Rv0045c	Possible hydrolase	-0.27079	1.83937	0.00539298	2.26817
Rv0046c_ino1	Rv0046c	ino1	myo-inositol-1-phosphate synthase Ino1 (inositol 1-phosphate synthetase) (D-glucose 6-phosphate cycloaldolase) (glucose 6-phosphate cyclase) (glucocycloaldolase)	-0.380554	1.06214	0.0328629	1.48329
Rv0047c_Rv0047c	Rv0047c	Rv0047c	Conserved protein	-0.331852	0.869274	0.058168	1.23532
Rv0048c_Rv0048c	Rv0048c	Rv0048c	Possible membrane protein	-0.36366	3.7249	0.00064	3.19382
Rv0050_ponA1	Rv0050	ponA1	Probable bifunctional penicillin-binding protein 1A/1B PonA1 (murein polymerase) (PBP1): penicillin-insensitive transglycosylase (peptidoglycan TGASE) + penicillin-sensitive transpeptidase (DD-transpeptidase)	-0.355383	2.81083	0.000879615	3.05571
Rv0052_Rv0052	Rv0052	Rv0052	Conserved protein	-0.225249	0.614025	0.122284	0.91263
Rv0053_rpsF	Rv0053	rpsF	30S ribosomal protein S6 RpsF	0.218459	0.375547	0.24896	0.60387
Rv0054_ssb	Rv0054	ssb	Single-strand binding protein Ssb (helix-destabilizing protein)	4.18608	3.94627	0.000363636	3.43933
Rv0055_rpsR1	Rv0055	rpsR1	30S ribosomal protein S18-1 RpsR1	3.89366	3.79127	0.000701754	3.15382
Rv0056_rplI	Rv0056	rplI	50S ribosomal protein L9 RplI	1.52484	3.07918	0.000672	3.17263
Rv0058_dnaB	Rv0058	dnaB	Probable replicative DNA helicase DnaB	-0.610867	1.1576	0.0251338	1.59974
Rv0059_Rv0059	Rv0059	Rv0059	Hypothetical protein	-0.648492	2.53883	0.00150065	2.82372
Rv0060_Rv0060	Rv0060	Rv0060	Conserved hypothetical protein	-0.380633	0.877041	0.0567338	1.24616
Rv0061c_Rv0061c	Rv0061c	Rv0061c	Hypothetical protein	-0.217749	0.0793247	0.735615	0.133349
Rv0062_celA1	Rv0062	celA1	Possible cellulase CelA1 (endoglucanase) (endo-1,4-beta-glucanase) (FI-cmcase) (carboxymethyl cellulase)	0.413818	1.83488	0.00548511	2.26081
Rv0066c_icd2	Rv0066c	icd2	Probable isocitrate dehydrogenase	-0.34305	2.0427	0.00339394	2.4693
Rv0067c_Rv0067c	Rv0067c	Rv0067c	Possible transcriptional regulatory protein (possibly TetR-family)	-0.329469	0.426181	0.212347	0.672954
Rv0068_Rv0068	Rv0068	Rv0068	Probable oxidoreductase	-0.993198	5.5662	0.0001	4
Rv0069c_sdaA	Rv0069c	sdaA	Probable L-serine dehydratase SdaA (L-serine deaminase) (SDH) (L-SD)	-1.42679	3.08698	0.000677419	3.16914
Rv0070c_glyA2	Rv0070c	glyA2	Serine hydroxymethyltransferase GlyA2 (serine methylase 2) (SHMT 2)	-1.76021	3.05095	0.000660118	3.18038
Rv0072_Rv0072	Rv0072	Rv0072	Probable glutamine-transport transmembrane protein ABC transporter	1.71745	4.04159	0.000402367	3.39538
Rv0073_Rv0073	Rv0073	Rv0073	Probable glutamine-transport ATP-binding protein ABC transporter	-2.09775	2.99363	0.000633962	3.19794
Rv0074_Rv0074	Rv0074	Rv0074	Conserved protein	-0.207019	0.659765	0.107973	0.966685
Rv0075_Rv0075	Rv0075	Rv0075	Probable aminotransferase	-0.0538464	0.338532	0.281412	0.550657
Rv0077c_Rv0077c	Rv0077c	Rv0077c	Probable oxidoreductase	-1.32496	3.70606	0.000632411	3.199
Rv0078_Rv0078	Rv0078	Rv0078	Probable transcriptional regulatory protein	-0.623857	2.00843	0.00362271	2.44097
Rv0078A_Rv0078A	Rv0078A	Rv0078A	Hypothetical protein	0.873015	2.83395	0.000830065	3.08089
Rv0078B_Rv0078B	Rv0078B	Rv0078B	Conserved protein	-0.482243	0.524047	0.158197	0.800802
Rv0088_Rv0088	Rv0088	Rv0088	Possible polyketide cyclase/dehydrase	0.32463	1.86967	0.00529297	2.2763
Rv0091_mtn	Rv0091	mtn	Probable bifunctional MTA/SAH nucleosidase Mtn: 5'-methylthioadenosine nucleosidase (methylthioadenosine methylthioribohydrolase) + S-adenosylhomocysteine nucleosidase (S-adenosyl-L-homocysteine homocysteinylribohydrolase)	0.714374	3.78928	0.00069869	3.15572
Rv0092_ctpA	Rv0092	ctpA	Cation transporter P-type ATPase a CtpA	0.538264	2.6178	0.00128395	2.89145
Rv0099_fadD10	Rv0099	fadD10	Possible fatty-acid-CoA ligase FadD10 (fatty-acid-CoA synthetase) (fatty-acid-CoA synthase)	0.643215	1.79072	0.00593814	2.22635
Rv0101_nrp	Rv0101	nrp	Probable peptide synthetase Nrp (peptide synthase)	2.48961	1.63672	0.00810611	2.09119
Rv0103c_ctpB	Rv0103c	ctpB	Probable cation-transporter P-type ATPase B CtpB	-0.341286	1.38242	0.0139525	1.85535
Rv0107c_ctpI	Rv0107c	ctpI	Probable cation-transporter ATPase I CtpI	-1.54866	2.56174	0.00144211	2.841
Rv0108c_Rv0108c	Rv0108c	Rv0108c	Hypothetical protein	-2.51046	3.23263	0.000772414	3.11215
Rv0112_gca	Rv0112	gca	Possible GDP-mannose 4,6-dehydratase Gca (GDP-D-mannose dehydratase)	-0.959662	2.01491	0.00358647	2.44533
Rv0117_oxyS	Rv0117	oxyS	Oxidative stress response regulatory protein OxyS	-0.0870094	0.423977	0.213376	0.670854
Rv0118c_oxcA	Rv0118c	oxcA	Probable oxalyl-CoA decarboxylase OxcA	-2.27609	3.53503	0.000848101	3.07155
Rv0119_fadD7	Rv0119	fadD7	Probable fatty-acid-CoA ligase FadD7 (fatty-acid-CoA synthetase) (fatty-acid-CoA synthase)	-0.935237	5.53339	0.0001	4
Rv0120c_fusA2	Rv0120c	fusA2	Probable elongation factor G FusA2 (EF-G)	-1.29131	3.88984	0.000562814	3.24964
Rv0123_Rv0123	Rv0123	Rv0123	Unknown protein	-0.538602	2.92412	0.000677362	3.16918
Rv0125_pepA	Rv0125	pepA	Probable serine protease PepA (serine proteinase) (MTB32A)	0.153769	0.337553	0.281904	0.549899
Rv0126_treS	Rv0126	treS	Trehalose synthase TreS	0.618381	5.15298	0.0001	4
Rv0127_mak	Rv0127	mak	Maltokinase Mak	0.681311	3.08479	0.000676056	3.17002
Rv0129c_fbpC	Rv0129c	fbpC	Secreted antigen 85-C FbpC (85C) (antigen 85 complex C) (AG58C) (mycolyl transferase 85C) (fibronectin-binding protein C)	-0.633479	1.23518	0.0210538	1.67667
Rv0130_htdZ	Rv0130	htdZ	Probable 3-hydroxyl-thioester dehydratase	0.0694056	0.0380769	0.863258	0.0638594
Rv0131c_fadE1	Rv0131c	fadE1	Probable acyl-CoA dehydrogenase FadE1	-0.613816	3.24532	0.000779582	3.10814
Rv0133_Rv0133	Rv0133	Rv0133	GCN5-related N-acetyltransferase	0.79486	1.54823	0.00951385	2.02164
Rv0134_ephF	Rv0134	ephF	Possible epoxide hydrolase EphF (epoxide hydratase) (arene-oxide hydratase)	-0.443733	1.61117	0.00860635	2.06518
Rv0135c_Rv0135c	Rv0135c	Rv0135c	Possible transcriptional regulatory protein	0.286985	2.67858	0.00103874	2.98349
Rv0136_cyp138	Rv0136	cyp138	Probable cytochrome P450 138 Cyp138	-0.814902	3.49423	0.000802395	3.09561
Rv0137c_msrA	Rv0137c	msrA	Probable peptide methionine sulfoxide reductase MsrA (protein-methionine-S-oxide reductase) (peptide met(O) reductase)	1.00885	0.729895	0.086954	1.06071
Rv0138_Rv0138	Rv0138	Rv0138	Conserved hypothetical protein	0.060379	0.130136	0.599697	0.222068
Rv0139_Rv0139	Rv0139	Rv0139	Possible oxidoreductase	0.529249	2.49128	0.00151515	2.81954
Rv0140_Rv0140	Rv0140	Rv0140	Conserved protein	0.32286	0.609002	0.123729	0.907528
Rv0141c_Rv0141c	Rv0141c	Rv0141c	Unknown protein	-0.802797	4.71629	0.0001	4
Rv0144_Rv0144	Rv0144	Rv0144	Probable transcriptional regulatory protein (possibly TetR-family)	-1.39807	3.54633	0.00085623	3.06741
Rv0145_Rv0145	Rv0145	Rv0145	Possible S-adenosylmethionine-dependent methyltransferase	1.36793	3.07967	0.000673347	3.17176
Rv0146_Rv0146	Rv0146	Rv0146	Possible S-adenosylmethionine-dependent methyltransferase	0.780941	2.43466	0.00151391	2.8199
Rv0147_Rv0147	Rv0147	Rv0147	Probable aldehyde dehydrogenase (NAD+) dependent	0.190938	1.37682	0.0142321	1.84673
Rv0148_Rv0148	Rv0148	Rv0148	Probable short-chain type dehydrogenase/reductase	-0.460248	1.6422	0.00804197	2.09464
Rv0149_Rv0149	Rv0149	Rv0149	Possible quinone oxidoreductase (NADPH:quinone oxidoreductase) (zeta-crystallin)	-2.1605	3.66399	0.000996283	3.00162
Rv0153c_ptbB	Rv0153c	ptbB	Phosphotyrosine protein phosphatase PTPB (protein-tyrosine-phosphatase) (PTPase)	0.428585	2.58723	0.00147114	2.83235
Rv0154c_fadE2	Rv0154c	fadE2	Probable acyl-CoA dehydrogenase FadE2	-0.301826	1.10096	0.0291127	1.53592
Rv0155_pntAa	Rv0155	pntAa	Probable NAD(P) transhydrogenase (subunit alpha) PntAa	1.5251	4.7174	0.0001	4
Rv0157_pntB	Rv0157	pntB	Probable NAD(P) transhydrogenase (subunit beta) PntB	2.21287	5.71328	0.0001	4
Rv0158_Rv0158	Rv0158	Rv0158	Probable transcriptional regulatory protein (possibly TetR-family)	1.84309	3.67369	0.00101132	2.99511
Rv0161_Rv0161	Rv0161	Rv0161	Possible oxidoreductase	-0.156695	0.555555	0.144364	0.840541
Rv0164_TB18.5	Rv0164	TB18.5	Conserved protein TB18.5	-0.539606	0.598062	0.128065	0.89257
Rv0165c_mce1R	Rv0165c	mce1R	Probable transcriptional regulatory protein Mce1R (probably GntR-family)	-0.988891	1.15522	0.0252763	1.59729
Rv0166_fadD5	Rv0166	fadD5	Probable fatty-acid-CoA ligase FadD5 (fatty-acid-CoA synthetase) (fatty-acid-CoA synthase)	-6.76105	5.61358	0.0001	4
Rv0167_yrbE1A	Rv0167	yrbE1A	Conserved integral membrane protein YrbE1A	-0.232963	0.550194	0.146778	0.833339
Rv0169_mce1A	Rv0169	mce1A	Mce-family protein Mce1A	-1.13355	3.49577	0.000804805	3.09431
Rv0170_mce1B	Rv0170	mce1B	Mce-family protein Mce1B	0.171776	0.63092	0.116736	0.932795
Rv0171_mce1C	Rv0171	mce1C	Mce-family protein Mce1C	-0.837703	2.60108	0.00132972	2.87624
Rv0172_mce1D	Rv0172	mce1D	Mce-family protein Mce1D	-1.19987	4.533	0.0001	4
Rv0173_lprK	Rv0173	lprK	Possible Mce-family lipoprotein LprK (Mce-family lipoprotein Mce1E)	-0.558662	1.52023	0.0103585	1.9847
Rv0174_mce1F	Rv0174	mce1F	Mce-family protein Mce1F	-0.708368	2.90501	0.000664336	3.17761
Rv0175_Rv0175	Rv0175	Rv0175	Probable conserved Mce associated membrane protein	0.302317	2.21159	0.00248069	2.60543
Rv0176_Rv0176	Rv0176	Rv0176	Probable conserved Mce associated transmembrane protein	0.95059	1.98317	0.0039281	2.40582
Rv0177_Rv0177	Rv0177	Rv0177	Probable conserved Mce associated protein	-0.0589547	0.161997	0.530684	0.275164
Rv0178_Rv0178	Rv0178	Rv0178	Probable conserved Mce associated membrane protein	1.79493	2.79524	0.000867089	3.06194
Rv0179c_lprO	Rv0179c	lprO	Possible lipoprotein LprO	-0.218292	0.347463	0.273957	0.562318
Rv0180c_Rv0180c	Rv0180c	Rv0180c	Probable conserved transmembrane protein	2.67461	5.30721	0.0001	4
Rv0181c_Rv0181c	Rv0181c	Rv0181c	Conserved hypothetical protein	-2.07085	1.66636	0.00727362	2.13825
Rv0182c_sigG	Rv0182c	sigG	Probable alternative RNA polymerase sigma factor SigG (RNA polymerase ECF type sigma factor)	-0.0251675	0.106281	0.659507	0.180781
Rv0183_Rv0183	Rv0183	Rv0183	Possible lysophospholipase	0.145458	0.485802	0.177749	0.750193
Rv0184_Rv0184	Rv0184	Rv0184	Conserved hypothetical protein	1.4074	3.75709	0.000666667	3.17609
Rv0185_Rv0185	Rv0185	Rv0185	Conserved hypothetical protein	0.260727	1.44287	0.0126063	1.89941
Rv0186_bglS	Rv0186	bglS	Probable beta-glucosidase BglS (gentiobiase) (cellobiase) (beta-D-glucoside glucohydrolase)	0.302636	1.15522	0.025293	1.597
Rv0187_Rv0187	Rv0187	Rv0187	Probable O-methyltransferase	0.576863	2.12137	0.00306844	2.51308
Rv0189c_ilvD	Rv0189c	ilvD	Probable dihydroxy-acid dehydratase IlvD (dad)	-0.28249	2.45306	0.00153244	2.81462
Rv0190_Rv0190	Rv0190	Rv0190	Conserved protein	0.841494	2.1447	0.00283248	2.54783
Rv0196_Rv0196	Rv0196	Rv0196	Possible transcriptional regulatory protein	1.37903	2.87272	0.000791809	3.10138
Rv0197_Rv0197	Rv0197	Rv0197	Possible oxidoreductase	1.10473	1.90574	0.00478545	2.32008
Rv0198c_zmp1	Rv0198c	zmp1	Probable zinc metalloprotease Zmp1	-0.238525	0.800758	0.0712587	1.14716
Rv0199_Rv0199	Rv0199	Rv0199	Probable conserved membrane protein	0.510872	1.63862	0.00807729	2.09273
Rv0200_Rv0200	Rv0200	Rv0200	Possible conserved transmembrane protein	0.823905	1.54897	0.0094873	2.02286
Rv0201c_Rv0201c	Rv0201c	Rv0201c	Conserved protein	-0.558419	2.7625	0.000840491	3.07547
Rv0202c_mmpL11	Rv0202c	mmpL11	Probable conserved transmembrane transport protein MmpL11	0.991784	2.90711	0.000666667	3.17609
Rv0203_Rv0203	Rv0203	Rv0203	Possible exported protein	-1.68909	1.67479	0.00703268	2.15288
Rv0206c_mmpL3	Rv0206c	mmpL3	Possible conserved transmembrane transport protein MmpL3	0.729854	3.92273	0.00057732	3.23858
Rv0207c_Rv0207c	Rv0207c	Rv0207c	Conserved hypothetical protein	-0.445712	2.78988	0.000862992	3.06399
Rv0208c_Rv0208c	Rv0208c	Rv0208c	Hypothetical methlytransferase (methylase)	-0.0350065	0.10455	0.663833	0.177941
Rv0211_pckA	Rv0211	pckA	Probable iron-regulated phosphoenolpyruvate carboxykinase	-0.199996	0.358156	0.263838	0.578663
Rv0214_fadD4	Rv0214	fadD4	Probable fatty-acid-CoA ligase FadD4 (fatty-acid-CoA synthetase) (fatty-acid-CoA synthase)	-0.471079	1.09191	0.0296468	1.52802
Rv0215c_fadE3	Rv0215c	fadE3	Probable acyl-CoA dehydrogenase FadE3	-0.839546	1.65041	0.00774716	2.11086
Rv0216_Rv0216	Rv0216	Rv0216	Double hotdog hydratase	-0.656079	1.47721	0.0117765	1.92898
Rv0217c_lipW	Rv0217c	lipW	Possible esterase LipW	0.403182	1.1778	0.0243995	1.61262
Rv0220_lipC	Rv0220	lipC	Probable esterase LipC	1.29488	2.53193	0.00149677	2.82484
Rv0221_Rv0221	Rv0221	Rv0221	Possible triacylglycerol synthase (diacylglycerol acyltransferase)	-0.0651474	0.329118	0.289307	0.538641
Rv0222_echA1	Rv0222	echA1	Probable enoyl-CoA hydratase EchA1 (enoyl hydrase) (unsaturated acyl-CoA hydratase) (crotonase)	-0.473421	2.62532	0.00128926	2.88966
Rv0223c_Rv0223c	Rv0223c	Rv0223c	Probable aldehyde dehydrogenase	-0.928228	3.75676	0.0006639	3.1779
Rv0227c_Rv0227c	Rv0227c	Rv0227c	Probable conserved membrane protein	0.739538	3.2117	0.000755056	3.12202
Rv0229c_Rv0229c	Rv0229c	Rv0229c	Possible conserved membrane protein with PIN domain	1.20692	1.69283	0.00686045	2.16365
Rv0230c_php	Rv0230c	php	Probable phosphotriesterase Php (parathion hydrolase) (PTE) (aryldialkylphosphatase) (paraoxonase) (a-esterase) (aryltriphosphatase) (paraoxon hydrolase)	-1.15941	2.40946	0.00168994	2.77213
Rv0231_fadE4	Rv0231	fadE4	Probable acyl-CoA dehydrogenase FadE4	-1.08125	3.46874	0.000770115	3.11344
Rv0232_Rv0232	Rv0232	Rv0232	Probable transcriptional regulatory protein (probably TetR/AcrR-family)	-0.478809	2.17138	0.00251417	2.59961
Rv0234c_gabD1	Rv0234c	gabD1	Succinate-semialdehyde dehydrogenase	0.331035	1.32986	0.016338	1.7868
Rv0236A_Rv0236A	Rv0236A	Rv0236A	Small secreted protein	-1.60193	0.668624	0.10461	0.980427
Rv0237_lpqI	Rv0237	lpqI	Probable conserved lipoprotein LpqI	1.2469	3.94869	0.000365591	3.437
Rv0238_Rv0238	Rv0238	Rv0238	Possible transcriptional regulatory protein (probably TetR-family)	-0.693706	1.92183	0.00469725	2.32816
Rv0241c_htdX	Rv0241c	htdX	Probable 3-hydroxyacyl-thioester dehydratase HtdX	0.432373	2.02179	0.00350823	2.45491
Rv0242c_fabG4	Rv0242c	fabG4	Probable 3-oxoacyl-	-0.546983	3.50278	0.00081459	3.08906
Rv0243_fadA2	Rv0243	fadA2	Probable acetyl-CoA acyltransferase FadA2 (3-ketoacyl-CoA thiolase) (beta-ketothiolase)	-0.420176	1.85583	0.00532745	2.27348
Rv0244c_fadE5	Rv0244c	fadE5	Probable acyl-CoA dehydrogenase FadE5	0.838415	1.76906	0.0062366	2.20505
Rv0245_Rv0245	Rv0245	Rv0245	Possible oxidoreductase	-0.289481	0.295124	0.326241	0.486461
Rv0247c_Rv0247c	Rv0247c	Rv0247c	Probable succinate dehydrogenase	0.16236	0.459941	0.191805	0.71714
Rv0248c_Rv0248c	Rv0248c	Rv0248c	Probable succinate dehydrogenase	-0.355048	1.39279	0.0136635	1.86444
Rv0249c_Rv0249c	Rv0249c	Rv0249c	Probable succinate dehydrogenase	1.85832	3.48727	0.000792899	3.10078
Rv0250c_Rv0250c	Rv0250c	Rv0250c	Conserved protein	0.135413	0.187546	0.482563	0.316446
Rv0251c_hsp	Rv0251c	hsp	Heat shock protein Hsp (heat-stress-induced ribosome-binding protein A)	1.68891	1.06303	0.0328	1.48413
Rv0255c_cobQ1	Rv0255c	cobQ1	Probable cobyric acid synthase CobQ1	-1.71329	2.88498	0.000801382	3.09616
Rv0258c_Rv0258c	Rv0258c	Rv0258c	Conserved hypothetical protein	-0.864275	1.61135	0.00861319	2.06484
Rv0262c_aac	Rv0262c	aac	Aminoglycoside 2'-N-acetyltransferase Aac (Aac(2')-IC)	0.738047	1.14126	0.0262898	1.58021
Rv0263c_Rv0263c	Rv0263c	Rv0263c	Conserved hypothetical protein	-1.59692	0.885325	0.0553133	1.25717
Rv0265c_Rv0265c	Rv0265c	Rv0265c	Probable periplasmic iron-transport lipoprotein	1.37064	1.84878	0.0053662	2.27033
Rv0266c_oplA	Rv0266c	oplA	Probable 5-oxoprolinase OplA (5-oxo-L-prolinase) (pyroglutamase) (5-OPASE)	0.8336	1.93655	0.00442028	2.35455
Rv0269c_Rv0269c	Rv0269c	Rv0269c	Conserved hypothetical protein	-1.83035	3.36365	0.000697917	3.1562
Rv0270_fadD2	Rv0270	fadD2	Probable fatty-acid-CoA ligase FadD2 (fatty-acid-CoA synthetase) (fatty-acid-CoA synthase)	-1.11051	5.85147	0.0001	4
Rv0271c_fadE6	Rv0271c	fadE6	Probable acyl-CoA dehydrogenase FadE6	-1.46136	5.13249	0.0001	4
Rv0272c_Rv0272c	Rv0272c	Rv0272c	Unknown protein	0.0711441	0.292815	0.329196	0.482545
Rv0274_Rv0274	Rv0274	Rv0274	Conserved protein	-0.586567	1.60268	0.0086914	2.06091
Rv0276_Rv0276	Rv0276	Rv0276	Conserved hypothetical protein	-0.436379	0.563928	0.140924	0.851015
Rv0281_Rv0281	Rv0281	Rv0281	Possible S-adenosylmethionine-dependent methyltransferase	0.656814	2.26793	0.00227503	2.64301
Rv0282_eccA3	Rv0282	eccA3	ESX conserved component EccA3. ESX-3 type VII secretion system protein.	-0.44569	2.97405	0.000618785	3.20846
Rv0283_eccB3	Rv0283	eccB3	ESX conserved component EccB3. ESX-3 type VII secretion system protein. Possible membrane protein.	0.623752	2.71749	0.000896861	3.04727
Rv0284_eccC3	Rv0284	eccC3	ESX conserved component EccC3. ESX-3 type VII secretion system protein. Possible membrane protein.	0.195589	1.11941	0.0275792	1.55942
Rv0286_PPE4	Rv0286	PPE4	PPE family protein PPE4	-2.11376	2.85806	0.000777219	3.10946
Rv0287_esxG	Rv0287	esxG	ESAT-6 like protein EsxG (conserved protein TB9.8)	-2.38231	1.54535	0.00960736	2.0174
Rv0288_esxH	Rv0288	esxH	Low molecular weight protein antigen 7 EsxH (10 kDa antigen) (CFP-7) (protein TB10.4)	-2.09023	1.99504	0.00379409	2.42089
Rv0289_espG3	Rv0289	espG3	ESX-3 secretion-associated protein EspG3	-1.29428	4.30325	0.0001	4
Rv0290_eccD3	Rv0290	eccD3	ESX conserved component EccD3. ESX-3 type VII secretion system protein. Probable transmembrane protein.	1.77127	4.85298	0.0001	4
Rv0291_mycP3	Rv0291	mycP3	Probable membrane-anchored mycosin MycP3 (serine protease) (subtilisin-like protease) (subtilase-like) (mycosin-3)	-0.853439	2.15603	0.00277917	2.55608
Rv0292_eccE3	Rv0292	eccE3	ESX conserved component EccE3. ESX-3 type VII secretion system protein. Probable transmembrane protein.	0.823258	2.07276	0.00337938	2.47116
Rv0293c_Rv0293c	Rv0293c	Rv0293c	Conserved protein	-0.145701	0.473065	0.183874	0.73548
Rv0294_tam	Rv0294	tam	Probable trans-aconitate methyltransferase Tam	-0.472621	0.596276	0.128819	0.89002
Rv0295c_Rv0295c	Rv0295c	Rv0295c	Conserved protein	0.788109	1.34375	0.0156428	1.80569
Rv0296c_Rv0296c	Rv0296c	Rv0296c	Probable sulfatase	0.854772	2.55991	0.00144021	2.84157
Rv0298_Rv0298	Rv0298	Rv0298	Hypothetical protein	-0.898791	0.42825	0.210828	0.676072
Rv0300_vapB2	Rv0300	vapB2	Possible antitoxin VapB2	-0.0677824	0.238114	0.401685	0.396114
Rv0301_vapC2	Rv0301	vapC2	Possible toxin VapC2	0.294529	0.715886	0.0907059	1.04236
Rv0303_Rv0303	Rv0303	Rv0303	Probable dehydrogenase/reductase	-0.0728168	0.167038	0.520661	0.283445
Rv0306_Rv0306	Rv0306	Rv0306	Putative oxidoreductase	-0.521262	0.247571	0.387165	0.412104
Rv0307c_Rv0307c	Rv0307c	Rv0307c	Unknown protein	1.66856	1.07881	0.0306709	1.51327
Rv0308_Rv0308	Rv0308	Rv0308	Probable conserved integral membrane protein	1.67424	3.711	0.000634921	3.19728
Rv0309_Rv0309	Rv0309	Rv0309	Possible conserved exported protein	-0.894938	1.14246	0.026105	1.58328
Rv0310c_Rv0310c	Rv0310c	Rv0310c	Conserved protein	-1.26142	1.1734	0.0245335	1.61024
Rv0311_Rv0311	Rv0311	Rv0311	Unknown protein	-0.46042	1.20745	0.0225925	1.64604
Rv0312_Rv0312	Rv0312	Rv0312	Conserved hypothetical proline and threonine rich protein	-0.543366	2.16024	0.00278206	2.55563
Rv0313_Rv0313	Rv0313	Rv0313	Conserved protein	0.888847	0.87381	0.0573923	1.24115
Rv0314c_Rv0314c	Rv0314c	Rv0314c	Possible conserved membrane protein	-0.433581	2.25745	0.00241575	2.61695
Rv0315_Rv0315	Rv0315	Rv0315	Possible beta-1,3-glucanase precursor	-0.552678	2.63959	0.00112222	2.94992
Rv0316_Rv0316	Rv0316	Rv0316	Possible muconolactone isomerase	0.196914	0.20198	0.458248	0.338899
Rv0317c_glpQ2	Rv0317c	glpQ2	Possible glycerophosphoryl diester phosphodiesterase GlpQ2 (glycerophosphodiester phosphodiesterase)	0.528054	1.54793	0.00950653	2.02198
Rv0319_pcp	Rv0319	pcp	Probable pyrrolidone-carboxylate peptidase Pcp (5-oxoprolyl-peptidase) (pyroglutamyl-peptidase I) (PGP-I) (pyrase)	-0.0993643	0.582042	0.134166	0.872358
Rv0321_dcd	Rv0321	dcd	Probable deoxycytidine triphosphate deaminase Dcd (dCTP deaminase)	0.848935	2.29062	0.00214699	2.66817
Rv0324_Rv0324	Rv0324	Rv0324	Possible transcriptional regulatory protein (possibly ArsR-family)	-0.320541	0.367314	0.25585	0.592015
Rv0328_Rv0328	Rv0328	Rv0328	Possible transcriptional regulatory protein (possibly TetR/AcrR-family)	1.26928	3.83407	0.000523364	3.2812
Rv0329c_Rv0329c	Rv0329c	Rv0329c	Conserved hypothetical protein	0.374105	0.375607	0.248941	0.603904
Rv0331_Rv0331	Rv0331	Rv0331	Possible dehydrogenase/reductase	-0.460969	0.952853	0.0458644	1.33852
Rv0332_Rv0332	Rv0332	Rv0332	Conserved protein	-0.0486374	0.0732038	0.751947	0.123813
Rv0333_Rv0333	Rv0333	Rv0333	Unknown protein	0.0711184	0.111136	0.64635	0.189532
Rv0334_rmlA	Rv0334	rmlA	Alpha-D-glucose-1-phosphate thymidylyltransferase RmlA (dTDP-glucose synthase) (dTDP-glucose pyrophosphorylase)	-1.29131	5.10379	0.0001	4
Rv0337c_aspC	Rv0337c	aspC	Probable aspartate aminotransferase AspC (transaminase A) (ASPAT)	-0.103766	0.475636	0.18299	0.737573
Rv0338c_Rv0338c	Rv0338c	Rv0338c	Probable iron-sulfur-binding reductase	-0.348635	1.91708	0.00468007	2.32975
Rv0339c_Rv0339c	Rv0339c	Rv0339c	Possible transcriptional regulatory protein	-0.559214	2.30514	0.00197062	2.7054
Rv0340_Rv0340	Rv0340	Rv0340	Conserved protein	-0.169127	0.605874	0.124914	0.903389
Rv0341_iniB	Rv0341	iniB	Isoniazid inductible gene protein IniB	-3.21651	3.19793	0.00074833	3.12591
Rv0342_iniA	Rv0342	iniA	Isoniazid inductible gene protein IniA	-0.484979	1.14091	0.0262842	1.58031
Rv0343_iniC	Rv0343	iniC	Isoniazid inductible gene protein IniC	0.654461	1.10681	0.0287752	1.54098
Rv0344c_lpqJ	Rv0344c	lpqJ	Probable lipoprotein LpqJ	-0.132813	0.6779	0.102084	0.991042
Rv0347_Rv0347	Rv0347	Rv0347	Probable conserved membrane protein	-0.0399346	0.0520117	0.817163	0.0876913
Rv0348_Rv0348	Rv0348	Rv0348	Possible transcriptional regulatory protein	-0.400895	1.60297	0.00869826	2.06057
Rv0349_Rv0349	Rv0349	Rv0349	Hypothetical protein	-0.464954	1.48185	0.0116027	1.93544
Rv0350_dnaK	Rv0350	dnaK	Probable chaperone protein DnaK (heat shock protein 70) (heat shock 70 kDa protein) (HSP70)	0.470351	1.92695	0.00453676	2.34325
Rv0351_grpE	Rv0351	grpE	Probable GrpE protein (HSP-70 cofactor)	0.374217	1.21436	0.0223849	1.65004
Rv0352_dnaJ1	Rv0352	dnaJ1	Probable chaperone protein DnaJ1	0.778094	2.14625	0.00284124	2.54649
Rv0353_hspR	Rv0353	hspR	Probable heat shock protein transcriptional repressor HspR (MerR family)	0.755191	3.1856	0.000740088	3.13072
Rv0356c_Rv0356c	Rv0356c	Rv0356c	Conserved protein	-0.756696	1.95033	0.00424096	2.37254
Rv0357c_purA	Rv0357c	purA	Probable adenylosuccinate synthetase PurA (imp--aspartate ligase) (ADSS) (ampsase)	-0.824053	2.67722	0.00103725	2.98412
Rv0360c_Rv0360c	Rv0360c	Rv0360c	Conserved protein	-1.34236	3.65042	0.000964029	3.01591
Rv0361_Rv0361	Rv0361	Rv0361	Probable conserved membrane protein	0.853653	1.50874	0.0108472	1.96468
Rv0363c_fba	Rv0363c	fba	Probable fructose-bisphosphate aldolase Fba	-0.733337	2.42478	0.0014994	2.82408
Rv0364_Rv0364	Rv0364	Rv0364	Possible conserved transmembrane protein	0.22709	0.405681	0.22596	0.645968
Rv0365c_Rv0365c	Rv0365c	Rv0365c	Conserved protein	1.49199	3.54511	0.000853503	3.06879
Rv0376c_Rv0376c	Rv0376c	Rv0376c	Conserved hypothetical protein	0.0390239	0.0794567	0.735324	0.133521
Rv0377_Rv0377	Rv0377	Rv0377	Probable transcriptional regulatory protein (probably LysR-family)	-1.13322	2.42009	0.0014887	2.82719
Rv0379_secE2	Rv0379	secE2	Possible protein transport protein SecE2	-1.08085	1.66428	0.00729163	2.13718
Rv0382c_pyrE	Rv0382c	pyrE	Probable orotate phosphoribosyltransferase PyrE (OPRT) (oprtase)	-0.52015	1.9765	0.00406786	2.39063
Rv0383c_Rv0383c	Rv0383c	Rv0383c	Possible conserved secreted protein	0.721577	1.91205	0.00474749	2.32354
Rv0384c_clpB	Rv0384c	clpB	Probable endopeptidase ATP binding protein (chain B) ClpB (ClpB protein) (heat shock protein F84.1)	-0.00421619	0.0136812	0.948976	0.0227448
Rv0385_Rv0385	Rv0385	Rv0385	Probable monooxygenase	-0.726208	2.83577	0.000760656	3.11881
Rv0386_Rv0386	Rv0386	Rv0386	Probable transcriptional regulatory protein (probably LuxR/UhpA-family)	-0.368578	1.39647	0.0135734	1.86731
Rv0387c_Rv0387c	Rv0387c	Rv0387c	Conserved hypothetical protein	0.767643	2.55256	0.00151634	2.8192
Rv0389_purT	Rv0389	purT	Probable phosphoribosylglycinamide formyltransferase 2 PurT (GART 2) (gar transformylase 2) (5'-phosphoribosylglycinamide transformylase 2) (formate-dependent gar transformylase)	0.77495	1.67569	0.00705574	2.15146
Rv0390_Rv0390	Rv0390	Rv0390	Conserved protein	-0.179033	0.790939	0.0733813	1.13441
Rv0391_metZ	Rv0391	metZ	Probable O-succinylhomoserine sulfhydrylase MetZ (OSH sulfhydrylase)	-0.187368	0.753829	0.0814181	1.08928
Rv0392c_ndhA	Rv0392c	ndhA	Probable membrane NADH dehydrogenase NdhA	-0.473423	2.46577	0.00149254	2.82607
Rv0394c_Rv0394c	Rv0394c	Rv0394c	Possible secreted protein	0.0254798	0.0699586	0.761714	0.118208
Rv0400c_fadE7	Rv0400c	fadE7	Acyl-CoA dehydrogenase FadE7	-0.721954	3.25642	0.000794326	3.1
Rv0404_fadD30	Rv0404	fadD30	Fatty-acid-AMP ligase FadD30 (fatty-acid-AMP synthetase) (fatty-acid-AMP synthase)	-0.288237	1.22297	0.0218495	1.66056
Rv0405_pks6	Rv0405	pks6	Probable membrane bound polyketide synthase Pks6	-0.174708	0.371248	0.252624	0.597525
Rv0406c_Rv0406c	Rv0406c	Rv0406c	Beta lactamase like protein	0.495303	1.0801	0.0305524	1.51495
Rv0407_fgd1	Rv0407	fgd1	F420-dependent glucose-6-phosphate dehydrogenase Fgd1	-0.0351133	0.170873	0.513149	0.289757
Rv0408_pta	Rv0408	pta	Probable phosphate acetyltransferase Pta (phosphotransacetylase)	0.154967	0.343607	0.277198	0.55721
Rv0409_ackA	Rv0409	ackA	Probable acetate kinase AckA (acetokinase)	-0.353469	1.13849	0.0264847	1.577
Rv0410c_pknG	Rv0410c	pknG	Serine/threonine-protein kinase PknG (protein kinase G) (STPK G)	-0.564088	3.50882	0.000822086	3.08508
Rv0411c_glnH	Rv0411c	glnH	Probable glutamine-binding lipoprotein GlnH (GLNBP)	0.689645	2.69872	0.000881057	3.055
Rv0412c_Rv0412c	Rv0412c	Rv0412c	Possible conserved membrane protein	0.803397	2.69651	0.000877193	3.0569
Rv0413_mutT3	Rv0413	mutT3	Possible mutator protein MutT3 (7,8-dihydro-8-oxoguanine-triphosphatase) (8-oxo-dGTPase) (dGTP pyrophosphohydrolase)	0.909133	3.93532	0.000589474	3.22954
Rv0415_thiO	Rv0415	thiO	Possible thiamine biosynthesis oxidoreductase ThiO	0.541006	2.45223	0.00152869	2.81568
Rv0417_thiG	Rv0417	thiG	Probable thiamin biosynthesis protein ThiG (thiazole biosynthesis protein)	-0.368745	1.39209	0.0136537	1.86475
Rv0418_lpqL	Rv0418	lpqL	Probable lipoprotein aminopeptidase LpqL	0.844452	2.85624	0.00077592	3.11018
Rv0419_lpqM	Rv0419	lpqM	Possible lipoprotein peptidase LpqM	0.0887442	0.149976	0.556413	0.254603
Rv0421c_Rv0421c	Rv0421c	Rv0421c	Conserved hypothetical protein	0.627996	2.6678	0.001151	2.93892
Rv0422c_thiD	Rv0422c	thiD	Probable phosphomethylpyrimidine kinase ThiD (HMP-phosphate kinase) (HMP-P kinase)	-0.847109	2.53934	0.00150259	2.82316
Rv0423c_thiC	Rv0423c	thiC	Probable thiamine biosynthesis protein ThiC	-0.0264468	0.0580878	0.798751	0.0975886
Rv0424c_Rv0424c	Rv0424c	Rv0424c	Hypothetical protein	0.38896	1.22759	0.0216125	1.66529
Rv0425c_ctpH	Rv0425c	ctpH	Possible metal cation transporting P-type ATPase CtpH	0.59278	2.13054	0.00302049	2.51992
Rv0426c_Rv0426c	Rv0426c	Rv0426c	Possible transmembrane protein	3.20836	2.92208	0.000674956	3.17072
Rv0427c_xthA	Rv0427c	xthA	Probable exodeoxyribonuclease III protein XthA (exonuclease III) (EXO III) (AP endonuclease VI)	0.200111	0.637291	0.114851	0.939865
Rv0428c_Rv0428c	Rv0428c	Rv0428c	GCN5-related N-acetyltransferase	-0.143131	0.335204	0.284268	0.546272
Rv0429c_def	Rv0429c	def	Probable polypeptide deformylase Def (PDF) (formylmethionine deformylase)	-0.286278	0.477814	0.18187	0.740239
Rv0430_Rv0430	Rv0430	Rv0430	Conserved hypothetical protein	-0.179417	0.319783	0.298898	0.524477
Rv0431_Rv0431	Rv0431	Rv0431	Putative tuberculin related peptide	1.36622	3.42818	0.000746518	3.12696
Rv0432_sodC	Rv0432	sodC	Periplasmic superoxide dismutase	1.14499	1.43804	0.0126583	1.89762
Rv0433_Rv0433	Rv0433	Rv0433	Conserved hypothetical protein	-0.88388	3.65404	0.000971014	3.01277
Rv0434_Rv0434	Rv0434	Rv0434	Conserved hypothetical protein	-0.234499	0.394122	0.234861	0.629189
Rv0435c_Rv0435c	Rv0435c	Rv0435c	Putative conserved ATPase	-0.14781	1.24848	0.0200438	1.69802
Rv0437c_psd	Rv0437c	psd	Possible phosphatidylserine decarboxylase Psd (PS decarboxylase)	0.684285	2.29652	0.00210503	2.67674
Rv0438c_moeA2	Rv0438c	moeA2	Probable molybdopterin biosynthesis protein MoeA2	-0.105379	0.202518	0.457495	0.339614
Rv0439c_Rv0439c	Rv0439c	Rv0439c	Probable dehydrogenase/reductase	0.282968	1.48728	0.0113848	1.94367
Rv0440_groEL2	Rv0440	groEL2	60 kDa chaperonin 2 GroEL2 (protein CPN60-2) (GroEL protein 2) (65 kDa antigen) (heat shock protein 65) (cell wall protein A) (antigen A)	0.133907	0.579247	0.134976	0.869743
Rv0443_Rv0443	Rv0443	Rv0443	Conserved protein	1.09203	2.3384	0.0018945	2.72251
Rv0444c_rskA	Rv0444c	rskA	Anti-sigma factor RskA (regulator of sigma K)	0.399044	3.29087	0.000652068	3.18571
Rv0445c_sigK	Rv0445c	sigK	Alternative RNA polymerase sigma factor SigK	0.00394106	0.00827197	0.967804	0.0142126
Rv0450c_mmpL4	Rv0450c	mmpL4	Probable conserved transmembrane transport protein MmpL4	0.0082221	0.0227572	0.91608	0.0380666
Rv0451c_mmpS4	Rv0451c	mmpS4	Probable conserved membrane protein MmpS4	-1.80553	5.97087	0.0001	4
Rv0455c_Rv0455c	Rv0455c	Rv0455c	Conserved protein	-0.723408	1.64067	0.00803548	2.09499
Rv0456c_echA2	Rv0456c	echA2	enoyl-CoA hydratase EchA2 (enoyl hydrase) (unsaturated acyl-CoA hydratase) (crotonase)	-3.33505	3.4181	0.000738292	3.13177
Rv0457c_Rv0457c	Rv0457c	Rv0457c	Probable peptidase	0.879744	2.42803	0.00150481	2.82252
Rv0458_Rv0458	Rv0458	Rv0458	Probable aldehyde dehydrogenase	-3.20109	5.12033	0.0001	4
Rv0459_Rv0459	Rv0459	Rv0459	Conserved hypothetical protein	-2.00954	2.78982	0.000858934	3.06604
Rv0462_lpdC	Rv0462	lpdC	Dihydrolipoamide dehydrogenase LpdC (lipoamide reductase (NADH)) (lipoyl dehydrogenase) (dihydrolipoyl dehydrogenase) (diaphorase)	-0.366988	2.57944	0.00146133	2.83525
Rv0464c_Rv0464c	Rv0464c	Rv0464c	Conserved protein	0.626856	1.12507	0.0273624	1.56285
Rv0465c_Rv0465c	Rv0465c	Rv0465c	Probable transcriptional regulatory protein	1.84865	3.3783	0.000707124	3.1505
Rv0466_Rv0466	Rv0466	Rv0466	Conserved protein	-0.0471029	0.156971	0.540588	0.267134
Rv0467_icl1	Rv0467	icl1	Isocitrate lyase Icl (isocitrase) (isocitratase)	3.64788	4.89794	0.0001	4
Rv0468_fadB2	Rv0468	fadB2	3-hydroxybutyryl-CoA dehydrogenase FadB2 (beta-hydroxybutyryl-CoA dehydrogenase) (BHBD)	0.264687	1.34413	0.015617	1.8064
Rv0469_umaA	Rv0469	umaA	Possible mycolic acid synthase UmaA	-0.0779343	0.240042	0.3983	0.39979
Rv0470c_pcaA	Rv0470c	pcaA	Mycolic acid synthase PcaA (cyclopropane synthase)	-0.55507	2.78985	0.000860283	3.06536
Rv0472c_Rv0472c	Rv0472c	Rv0472c	Probable transcriptional regulatory protein (possibly TetR-family)	0.200366	0.462938	0.19005	0.721132
Rv0473_Rv0473	Rv0473	Rv0473	Possible conserved transmembrane protein	-0.140044	0.378018	0.247056	0.607205
Rv0474_Rv0474	Rv0474	Rv0474	Probable transcriptional regulatory protein	0.178497	0.531686	0.154475	0.811142
Rv0475_hbhA	Rv0475	hbhA	Iron-regulated heparin binding hemagglutinin HbhA (adhesin)	4.19655	3.82795	0.000740741	3.13033
Rv0477_Rv0477	Rv0477	Rv0477	Possible conserved secreted protein	-2.21627	3.42799	0.000744444	3.12817
Rv0479c_Rv0479c	Rv0479c	Rv0479c	Probable conserved membrane protein	1.51897	2.66639	0.00114936	2.93954
Rv0480c_Rv0480c	Rv0480c	Rv0480c	Possible amidohydrolase	0.310191	0.902068	0.0527874	1.27747
Rv0481c_Rv0481c	Rv0481c	Rv0481c	Hypothetical protein	-0.521357	0.591545	0.130228	0.885296
Rv0482_murB	Rv0482	murB	Probable UDP-N-acetylenolpyruvoylglucosamine reductase MurB (UDP-N-acetylmuramate dehydrogenase)	-0.073977	0.158232	0.537914	0.269287
Rv0483_lprQ	Rv0483	lprQ	Probable conserved lipoprotein LprQ	0.514209	1.51203	0.0107273	1.96951
Rv0484c_Rv0484c	Rv0484c	Rv0484c	Probable short-chain type oxidoreductase	-0.23807	1.20964	0.0225	1.64782
Rv0485_Rv0485	Rv0485	Rv0485	Possible transcriptional regulatory protein	2.44268	2.55957	0.00143832	2.84214
Rv0486_mshA	Rv0486	mshA	Glycosyltransferase MshA	0.553957	2.22975	0.00249676	2.60262
Rv0487_Rv0487	Rv0487	Rv0487	Conserved hypothetical protein	-0.0106096	0.0321755	0.882701	0.0541864
Rv0489_gpm1	Rv0489	gpm1	Probable phosphoglycerate mutase 1 Gpm1 (phosphoglyceromutase) (PGAM) (BPG-dependent PGAM)	0.289096	1.89429	0.00474662	2.32362
Rv0490_senX3	Rv0490	senX3	Putative two component sensor histidine kinase SenX3	-0.454574	3.27917	0.000647343	3.18887
Rv0491_regX3	Rv0491	regX3	Two component sensory transduction protein RegX3 (transcriptional regulatory protein) (probably LuxR-family)	-1.09514	4.42353	0.0001	4
Rv0492c_Rv0492c	Rv0492c	Rv0492c	Probable oxidoreductase GMC-type	-1.00667	2.42723	0.001503	2.82304
Rv0493c_Rv0493c	Rv0493c	Rv0493c	Conserved protein	-0.7634	2.80746	0.0008768	3.0571
Rv0495c_Rv0495c	Rv0495c	Rv0495c	Conserved hypothetical protein	0.372237	1.69089	0.0068986	2.16124
Rv0496_Rv0496	Rv0496	Rv0496	Conserved hypothetical protein	0.246152	2.34532	0.00190104	2.72101
Rv0497_Rv0497	Rv0497	Rv0497	Probable conserved transmembrane protein	2.8103	3.5255	0.0008375	3.07702
Rv0498_Rv0498	Rv0498	Rv0498	Conserved hypothetical protein	-0.874481	3.219	0.000761905	3.1181
Rv0499_Rv0499	Rv0499	Rv0499	Conserved hypothetical protein	-1.67111	2.05298	0.00336346	2.47321
Rv0500_proC	Rv0500	proC	Probable pyrroline-5-carboxylate reductase ProC (P5CR) (P5C reductase)	0.569911	1.16321	0.0249927	1.60219
Rv0500A_Rv0500A	Rv0500A	Rv0500A	Conserved protein	-1.36519	2.87705	0.000794521	3.09989
Rv0501_galE2	Rv0501	galE2	Possible UDP-glucose 4-epimerase GalE2 (galactowaldenase) (UDP-galactose 4-epimerase) (uridine diphosphate galactose 4-epimerase) (uridine diphospho-galactose 4-epimerase)	1.71492	3.52495	0.000834891	3.07837
Rv0502_Rv0502	Rv0502	Rv0502	Conserved protein	0.644686	1.47489	0.0119255	1.92352
Rv0503c_cmaA2	Rv0503c	cmaA2	Cyclopropane-fatty-acyl-phospholipid synthase 2 CmaA2 (cyclopropane fatty acid synthase) (CFA synthase) (cyclopropane mycolic acid synthase 2) (mycolic acid trans-cyclopropane synthetase)	-0.969874	3.11748	0.000695652	3.15761
Rv0504c_Rv0504c	Rv0504c	Rv0504c	Conserved protein	0.583963	3.25806	0.000796209	3.09897
Rv0505c_serB1	Rv0505c	serB1	Possible phosphoserine phosphatase SerB1 (PSP) (O-phosphoserine phosphohydrolase) (pspase)	-0.662125	2.00497	0.00365835	2.43671
Rv0508_Rv0508	Rv0508	Rv0508	Conserved hypothetical protein	-1.12041	2.44374	0.00152497	2.81674
Rv0509_hemA	Rv0509	hemA	Probable glutamyl-tRNA reductase HemA (GLUTR)	-0.658996	2.82842	0.000827362	3.0823
Rv0510_hemC	Rv0510	hemC	Probable porphobilinogen deaminase HemC (PBG) (hydroxymethylbilane synthase) (HMBS) (pre-uroporphyrinogen synthase)	-1.05374	3.66545	0.00100375	2.99837
Rv0511_hemD	Rv0511	hemD	Probable uroporphyrin-III C-methyltransferase HemD (uroporphyrinogen III methylase) (urogen III methylase) (SUMT) (urogen III methylase) (UROM)	0.69069	3.1406	0.000708861	3.14944
Rv0512_hemB	Rv0512	hemB	Probable delta-aminolevulinic acid dehydratase HemB (porphobilinogen synthase) (ALAD) (ALADH)	0.254033	1.32369	0.0166156	1.77948
Rv0513_Rv0513	Rv0513	Rv0513	Possible conserved transmembrane protein	0.477392	1.71262	0.00669121	2.1745
Rv0516c_Rv0516c	Rv0516c	Rv0516c	Possible anti-anti-sigma factor	-1.27173	2.89446	0.000658579	3.18139
Rv0518_Rv0518	Rv0518	Rv0518	Possible exported protein	-1.61513	3.32448	0.000673367	3.17175
Rv0523c_Rv0523c	Rv0523c	Rv0523c	Conserved protein	0.422587	0.339856	0.280319	0.552347
Rv0524_hemL	Rv0524	hemL	Probable glutamate-1-semialdehyde 2,1-aminomutase HemL (GSA) (glutamate-1-semialdehyde aminotransferase) (GSA-at)	0.113059	0.478179	0.181881	0.740213
Rv0525_Rv0525	Rv0525	Rv0525	Conserved protein	0.576156	2.24104	0.00250759	2.60074
Rv0526_Rv0526	Rv0526	Rv0526	Possible thioredoxin protein (thiol-disulfide interchange protein)	1.70476	2.33321	0.00188584	2.7245
Rv0528_Rv0528	Rv0528	Rv0528	Probable conserved transmembrane protein	1.32346	1.25079	0.0199314	1.70046
Rv0530_Rv0530	Rv0530	Rv0530	Conserved protein	1.25955	2.61782	0.00128571	2.89086
Rv0533c_fabH	Rv0533c	fabH	3-oxoacyl-	-0.226674	0.477793	0.181776	0.740463
Rv0535_pnp	Rv0535	pnp	Probable 5'-methylthioadenosine phosphorylase Pnp (MTA phosphorylase)	-0.907399	2.28583	0.00218667	2.66022
Rv0536_galE3	Rv0536	galE3	Probable UDP-glucose 4-epimerase GalE3 (galactowaldenase) (UDP-galactose 4-epimerase) (uridine diphosphate galactose 4-epimerase) (uridine diphospho-galactose 4-epimerase)	0.458389	3.0487	0.000658824	3.18123
Rv0537c_Rv0537c	Rv0537c	Rv0537c	Probable integral membrane protein	2.29038	4.40095	0.0001	4
Rv0538_Rv0538	Rv0538	Rv0538	Possible conserved membrane protein	0.311871	1.04878	0.0339595	1.46904
Rv0539_Rv0539	Rv0539	Rv0539	Probable dolichyl-phosphate sugar synthase (dolichol-phosphate sugar synthetase) (dolichol-phosphate sugar transferase) (sugar phosphoryldolichol synthase)	0.564894	0.536978	0.152136	0.817768
Rv0542c_menE	Rv0542c	menE	Possible O-succinylbenzoic acid--CoA ligase MenE (OSB-CoA synthetase) (O-succinylbenzoate-CoA synthase)	0.359227	0.636295	0.115074	0.939023
Rv0543c_Rv0543c	Rv0543c	Rv0543c	Conserved protein	-0.0273633	0.0350254	0.873482	0.058746
Rv0546c_Rv0546c	Rv0546c	Rv0546c	Conserved protein	-0.767049	0.865727	0.0589935	1.2292
Rv0547c_Rv0547c	Rv0547c	Rv0547c	Possible oxidoreductase	0.293535	0.8755	0.056846	1.2453
Rv0548c_menB	Rv0548c	menB	Naphthoate synthase MenB (dihydroxynaphthoic acid synthetase) (DHNA synthetase)	0.124454	0.369499	0.25416	0.594893
Rv0549c_vapC3	Rv0549c	vapC3	Possible toxin VapC3	-1.05771	1.87596	0.00511628	2.29105
Rv0551c_fadD8	Rv0551c	fadD8	Probable fatty-acid-CoA ligase FadD8 (fatty-acid-CoA synthetase) (fatty-acid-CoA synthase)	-0.0992393	0.326162	0.292064	0.534522
Rv0552_Rv0552	Rv0552	Rv0552	Conserved protein	-1.02454	3.37054	0.000701571	3.15393
Rv0553_menC	Rv0553	menC	Probable muconate cycloisomerase MenC (cis,cis-muconate lactonizing enzyme) (MLE)	0.487959	1.51945	0.0104962	1.97897
Rv0554_bpoC	Rv0554	bpoC	Possible peroxidase BpoC (non-haem peroxidase)	-0.4349	0.874169	0.0572974	1.24187
Rv0555_menD	Rv0555	menD	Probable bifunctional menaquinone biosynthesis protein MenD : 2-succinyl-6-hydroxy-2,4-cyclohexadiene-1-carboxylate synthase (SHCHC synthase) + 2-oxoglutarate decarboxylase (alpha-ketoglutarate decarboxylase) (KDC)	0.109994	0.635876	0.115262	0.938314
Rv0558_menH	Rv0558	menH	Probable ubiquinone/menaquinone biosynthesis methyltransferase MenH (2-heptaprenyl-1,4-naphthoquinone methyltransferase)	0.944317	2.77926	0.000848297	3.07145
Rv0560c_Rv0560c	Rv0560c	Rv0560c	Possible benzoquinone methyltransferase (methylase)	-1.56151	3.25454	0.000792453	3.10103
Rv0561c_Rv0561c	Rv0561c	Rv0561c	Possible oxidoreductase	0.706391	1.19248	0.0232518	1.63354
Rv0562_grcC1	Rv0562	grcC1	Probable polyprenyl-diphosphate synthase GrcC1 (polyprenyl pyrophosphate synthetase)	0.251944	2.58212	0.00146328	2.83467
Rv0563_htpX	Rv0563	htpX	Probable protease transmembrane protein heat shock protein HtpX	1.26225	4.21313	0.0001	4
Rv0564c_gpdA1	Rv0564c	gpdA1	Probable glycerol-3-phosphate dehydrogenase	-0.456783	1.80304	0.00577739	2.23827
Rv0565c_Rv0565c	Rv0565c	Rv0565c	Probable monooxygenase	0.402377	0.870733	0.0580597	1.23613
Rv0566c_Rv0566c	Rv0566c	Rv0566c	Conserved protein	-0.41617	3.11286	0.000689938	3.16119
Rv0567_Rv0567	Rv0567	Rv0567	Probable methyltransferase/methylase	-0.277399	0.900689	0.0530073	1.27566
Rv0568_cyp135B1	Rv0568	cyp135B1	Possible cytochrome P450 135B1 Cyp135B1	0.527177	1.66123	0.00737987	2.13195
Rv0571c_Rv0571c	Rv0571c	Rv0571c	Conserved protein	1.05601	1.94609	0.00433673	2.36284
Rv0576_Rv0576	Rv0576	Rv0576	Probable transcriptional regulatory protein (possibly ArsR-family)	-0.295084	1.93272	0.00441214	2.35535
Rv0577_TB27.3	Rv0577	TB27.3	Conserved protein TB27.3	-1.09391	1.51666	0.0106403	1.97305
Rv0580c_Rv0580c	Rv0580c	Rv0580c	Conserved protein	-0.0370746	0.181735	0.492767	0.307358
Rv0583c_lpqN	Rv0583c	lpqN	Probable conserved lipoprotein LpqN	1.55349	3.24588	0.000785047	3.1051
Rv0586_mce2R	Rv0586	mce2R	Probable transcriptional regulatory protein Mce2R (GntR-family)	-0.837389	2.49092	0.00151134	2.82064
Rv0592_mce2D	Rv0592	mce2D	Mce-family protein Mce2D	0.839751	0.401453	0.228897	0.64036
Rv0597c_Rv0597c	Rv0597c	Rv0597c	Conserved hypothetical protein	0.492878	1.06924	0.0320712	1.49388
Rv0599c_vapB27	Rv0599c	vapB27	Possible antitoxin VapB27	-0.046762	0.0196879	0.927445	0.0327118
Rv0604_lpqO	Rv0604	lpqO	Probable conserved lipoprotein LpqO	1.21052	1.0451	0.0344283	1.46308
Rv0613c_Rv0613c	Rv0613c	Rv0613c	Unknown protein	-0.370494	2.65787	0.00114448	2.94139
Rv0616A_vapB29	Rv0616A	vapB29	Possible antitoxin VapB29	-1.03268	0.527545	0.156849	0.804518
Rv0617_vapC29	Rv0617	vapC29	Possible toxin VapC29. Contains PIN domain.	1.47553	0.473242	0.183981	0.735227
Rv0628c_Rv0628c	Rv0628c	Rv0628c	Conserved hypothetical protein	0.287154	0.423819	0.213261	0.671089
Rv0629c_recD	Rv0629c	recD	Probable exonuclease V (alpha chain) RecD (exodeoxyribonuclease V alpha chain) (exodeoxyribonuclease V polypeptide)	0.235028	0.277548	0.348251	0.458108
Rv0630c_recB	Rv0630c	recB	Probable exonuclease V (beta chain) RecB (exodeoxyribonuclease V beta chain)(exodeoxyribonuclease V polypeptide) (chi-specific endonuclease)	-0.285538	0.161707	0.531185	0.274754
Rv0631c_recC	Rv0631c	recC	Probable exonuclease V (gamma chain) RecC (exodeoxyribonuclease V gamma chain)(exodeoxyribonuclease V polypeptide)	-1.31802	0.880824	0.0560096	1.25174
Rv0632c_echA3	Rv0632c	echA3	Probable enoyl-CoA hydratase EchA3 (enoyl hydrase) (unsaturated acyl-CoA hydratase) (crotonase)	0.998128	2.70497	0.00089153	3.04986
Rv0633c_Rv0633c	Rv0633c	Rv0633c	Possible exported protein	0.0146918	0.0385865	0.862087	0.0644489
Rv0634A_Rv0634A	Rv0634A	Rv0634A	Unknown protein	-1.30086	2.09584	0.00323464	2.49017
Rv0634B_rpmG2	Rv0634B	rpmG2	50S ribosomal protein L33 RpmG2	1.62523	2.51669	0.00149292	2.82596
Rv0634c_Rv0634c	Rv0634c	Rv0634c	Possible glyoxalase II (hydroxyacylglutathione hydrolase) (GLX II)	-0.957197	2.73448	0.000831563	3.0801
Rv0635_hadA	Rv0635	hadA	(3R)-hydroxyacyl-ACP dehydratase subunit HadA	0.466915	2.86172	0.000778523	3.10873
Rv0636_hadB	Rv0636	hadB	(3R)-hydroxyacyl-ACP dehydratase subunit HadB	-0.00620031	0.0214291	0.920505	0.0359738
Rv0637_hadC	Rv0637	hadC	(3R)-hydroxyacyl-ACP dehydratase subunit HadC	0.118255	0.387234	0.239698	0.620336
Rv0638_secE1	Rv0638	secE1	Probable preprotein translocase SecE1	3.83866	5.02689	0.0001	4
Rv0639_nusG	Rv0639	nusG	Probable transcription antitermination protein NusG	0.278475	1.40243	0.0135315	1.86865
Rv0640_rplK	Rv0640	rplK	50S ribosomal protein L11 RplK	1.02312	3.66491	0.001	3
Rv0641_rplA	Rv0641	rplA	50S ribosomal protein L1 RplA	0.646982	4.10967	0.000453333	3.34358
Rv0642c_mmaA4	Rv0642c	mmaA4	Methoxy mycolic acid synthase 4 MmaA4 (methyl mycolic acid synthase 4) (MMA4) (hydroxy mycolic acid synthase)	-1.27738	3.169	0.000724138	3.14018
Rv0643c_mmaA3	Rv0643c	mmaA3	Methoxy mycolic acid synthase 3 MmaA3 (methyl mycolic acid synthase 3) (MMA3) (hydroxy mycolic acid synthase)	-0.729465	2.90088	0.000662021	3.17913
Rv0644c_mmaA2	Rv0644c	mmaA2	Methoxy mycolic acid synthase 2 MmaA2 (methyl mycolic acid synthase 2) (MMA2) (hydroxy mycolic acid synthase)	-0.453692	3.81989	0.000730594	3.13632
Rv0645c_mmaA1	Rv0645c	mmaA1	Methoxy mycolic acid synthase 1 MmaA1 (methyl mycolic acid synthase 1) (MMA1) (hydroxy mycolic acid synthase)	-0.546591	2.87175	0.00079046	3.10212
Rv0646c_lipG	Rv0646c	lipG	Probable lipase/esterase LipG	1.81698	3.65463	0.000974545	3.0112
Rv0647c_Rv0647c	Rv0647c	Rv0647c	Conserved protein	1.05196	3.6296	0.000946996	3.02365
Rv0651_rplJ	Rv0651	rplJ	50S ribosomal protein L10 RplJ	0.57725	3.17595	0.000725702	3.13924
Rv0652_rplL	Rv0652	rplL	50S ribosomal protein L7/L12 RplL (SA1)	1.70345	4.73652	0.0001	4
Rv0653c_Rv0653c	Rv0653c	Rv0653c	Possible transcriptional regulatory protein (probably TetR-family)	-0.877951	1.74858	0.00640948	2.19318
Rv0654_Rv0654	Rv0654	Rv0654	Probable dioxygenase	-1.68077	4.05495	0.000417178	3.37968
Rv0655_mkl	Rv0655	mkl	Possible ribonucleotide-transport ATP-binding protein ABC transporter Mkl	-2.83411	5.23075	0.0001	4
Rv0660c_mazE2	Rv0660c	mazE2	Possible antitoxin MazE2	-1.29688	0.633851	0.11583	0.936179
Rv0663_atsD	Rv0663	atsD	Possible arylsulfatase AtsD (aryl-sulfate sulphohydrolase) (arylsulphatase)	-0.405764	0.932951	0.0480809	1.31803
Rv0667_rpoB	Rv0667	rpoB	DNA-directed RNA polymerase (beta chain) RpoB (transcriptase beta chain) (RNA polymerase beta subunit)	0.487189	2.42982	0.00150843	2.82147
Rv0668_rpoC	Rv0668	rpoC	DNA-directed RNA polymerase (beta' chain) RpoC (transcriptase beta' chain) (RNA polymerase beta' subunit).	1.30867	5.10455	0.0001	4
Rv0669c_Rv0669c	Rv0669c	Rv0669c	Possible hydrolase	0.044991	0.146556	0.563775	0.248894
Rv0670_end	Rv0670	end	Probable endonuclease IV End (endodeoxyribonuclease IV) (apurinase)	1.03435	2.42138	0.00149225	2.82616
Rv0672_fadE8	Rv0672	fadE8	Probable acyl-CoA dehydrogenase FadE8	-1.0023	2.75484	0.000835366	3.07812
Rv0673_echA4	Rv0673	echA4	Possible enoyl-CoA hydratase EchA4 (enoyl hydrase) (unsaturated acyl-CoA hydratase) (crotonase)	-1.78358	4.07393	0.00043038	3.36615
Rv0674_Rv0674	Rv0674	Rv0674	Conserved hypothetical protein	-0.213795	0.245709	0.389865	0.409086
Rv0675_echA5	Rv0675	echA5	Probable enoyl-CoA hydratase EchA5 (enoyl hydrase) (unsaturated acyl-CoA hydratase) (crotonase)	-0.887953	2.44471	0.00152683	2.81621
Rv0676c_mmpL5	Rv0676c	mmpL5	Probable conserved transmembrane transport protein MmpL5	-0.435612	2.45961	0.0015495	2.80981
Rv0677c_mmpS5	Rv0677c	mmpS5	Possible conserved membrane protein MmpS5	-0.435857	1.65326	0.00766261	2.11562
Rv0678_Rv0678	Rv0678	Rv0678	Conserved protein	-1.48977	2.90352	0.000663176	3.17837
Rv0681_Rv0681	Rv0681	Rv0681	Probable transcriptional regulatory protein (possibly TetR-family)	-0.782623	5.03005	0.0001	4
Rv0682_rpsL	Rv0682	rpsL	30S ribosomal protein S12 RpsL	4.05609	4.07549	0.000433121	3.36339
Rv0683_rpsG	Rv0683	rpsG	30S ribosomal protein S7 RpsG	1.25586	3.52111	0.000832298	3.07972
Rv0684_fusA1	Rv0684	fusA1	Probable elongation factor G FusA1 (EF-G)	0.188938	0.920243	0.0497021	1.30363
Rv0685_tuf	Rv0685	tuf	Probable iron-regulated elongation factor TU Tuf (EF-TU)	0.137753	0.425203	0.21297	0.671682
Rv0686_Rv0686	Rv0686	Rv0686	Probable membrane protein	1.0321	4.47947	0.0001	4
Rv0687_Rv0687	Rv0687	Rv0687	Probable short-chain type dehydrogenase/reductase	0.0678549	0.0966884	0.686434	0.163401
Rv0688_Rv0688	Rv0688	Rv0688	Putative ferredoxin reductase	0.190456	0.924445	0.0490293	1.30954
Rv0690c_Rv0690c	Rv0690c	Rv0690c	Conserved hypothetical protein	0.612019	2.10123	0.0031911	2.49606
Rv0694_lldD1	Rv0694	lldD1	Possible L-lactate dehydrogenase (cytochrome) LldD1	-0.210858	0.853754	0.0610463	1.21434
Rv0695_Rv0695	Rv0695	Rv0695	Conserved hypothetical protein	-1.58158	2.61291	0.00127869	2.89323
Rv0696_Rv0696	Rv0696	Rv0696	Probable membrane sugar transferase	-0.420455	0.559904	0.142538	0.846069
Rv0700_rpsJ	Rv0700	rpsJ	30S ribosomal protein S10 RpsJ (transcription antitermination factor NusE)	0.845231	4.15202	0.000475524	3.32283
Rv0701_rplC	Rv0701	rplC	50S ribosomal protein L3 RplC	1.3736	2.6822	0.000923521	3.03455
Rv0702_rplD	Rv0702	rplD	50S ribosomal protein L4 RplD	1.94012	4.52775	0.0001	4
Rv0703_rplW	Rv0703	rplW	50S ribosomal protein L23 RplW	4.68247	3.44012	0.000752809	3.12332
Rv0704_rplB	Rv0704	rplB	50S ribosomal protein L2 RplB	2.7518	3.32133	0.000671679	3.17284
Rv0705_rpsS	Rv0705	rpsS	30S ribosomal protein S19 RpsS	0.793692	2.65578	0.00114286	2.94201
Rv0706_rplV	Rv0706	rplV	50S ribosomal protein L22 RplV	3.69429	4.21392	0.0001	4
Rv0707_rpsC	Rv0707	rpsC	30S ribosomal protein S3 RpsC	2.64177	4.45884	0.0001	4
Rv0708_rplP	Rv0708	rplP	50S ribosomal protein L16 RplP	1.21307	1.22307	0.0218643	1.66026
Rv0709_rpmC	Rv0709	rpmC	50S ribosomal protein L29 RpmC	0.16768	0.209351	0.446771	0.349915
Rv0710_rpsQ	Rv0710	rpsQ	30S ribosomal protein S17 RpsQ	2.04277	4.79737	0.0001	4
Rv0711_atsA	Rv0711	atsA	Possible arylsulfatase AtsA (aryl-sulfate sulphohydrolase) (arylsulphatase)	0.287845	0.86694	0.0586976	1.23138
Rv0712_Rv0712	Rv0712	Rv0712	Conserved protein	0.482808	2.72085	0.000902256	3.04467
Rv0714_rplN	Rv0714	rplN	50S ribosomal protein L14 RplN	0.991356	3.18273	0.000736842	3.13263
Rv0715_rplX	Rv0715	rplX	50S ribosomal protein L24 RplX	1.39264	3.18133	0.000733624	3.13453
Rv0716_rplE	Rv0716	rplE	50S ribosomal protein L5 RplE	0.320059	0.740506	0.0843721	1.0738
Rv0717_rpsN1	Rv0717	rpsN1	30S ribosomal protein S14 RpsN1	2.56989	2.21543	0.00248602	2.6045
Rv0718_rpsH	Rv0718	rpsH	30S ribosomal protein S8 RpsH	0.762734	3.37848	0.000708995	3.14936
Rv0719_rplF	Rv0719	rplF	50S ribosomal protein L6 RplF	2.26438	4.32513	0.0001	4
Rv0720_rplR	Rv0720	rplR	50S ribosomal protein L18 RplR	3.88007	3.7743	0.000677966	3.16879
Rv0721_rpsE	Rv0721	rpsE	30S ribosomal protein S5 RpsE	1.71022	3.73718	0.000647773	3.18858
Rv0722_rpmD	Rv0722	rpmD	50S ribosomal protein L30 RpmD	1.11892	2.79592	0.000868463	3.06125
Rv0723_rplO	Rv0723	rplO	50S ribosomal protein L15 RplO	1.65728	3.33138	0.000678481	3.16846
Rv0724_sppA	Rv0724	sppA	Possible protease IV SppA (endopeptidase IV) (signal peptide peptidase)	-0.451046	1.89957	0.00477244	2.32126
Rv0726c_Rv0726c	Rv0726c	Rv0726c	Possible S-adenosylmethionine-dependent methyltransferase	0.771154	2.60334	0.00133333	2.87506
Rv0727c_fucA	Rv0727c	fucA	Possible L-fuculose phosphate aldolase FucA (L-fuculose-1-phosphate aldolase)	0.35604	0.304992	0.31465	0.502172
Rv0728c_serA2	Rv0728c	serA2	Possible D-3-phosphoglycerate dehydrogenase SerA2 (phosphoglycerate dehydrogenase) (PGDH)	-1.035	3.71398	0.00063745	3.19555
Rv0729_xylB	Rv0729	xylB	Possible D-xylulose kinase XylB (xylulokinase) (xylulose kinase)	0.331594	0.861636	0.0596461	1.22442
Rv0730_Rv0730	Rv0730	Rv0730	GCN5-related N-acetyltransferase	-0.641707	2.88296	0.000798623	3.09766
Rv0731c_Rv0731c	Rv0731c	Rv0731c	Possible S-adenosylmethionine-dependent methyltransferase	-0.336757	0.978756	0.0422893	1.37377
Rv0732_secY	Rv0732	secY	Probable preprotein translocase SecY	2.70354	3.59955	0.000905405	3.04316
Rv0733_adk	Rv0733	adk	Adenylate kinase Adk (ATP-AMP transphosphorylase)	-0.232801	0.915389	0.0506407	1.2955
Rv0734_mapA	Rv0734	mapA	Methionine aminopeptidase MapA (map) (peptidase M) (MetAP)	-0.612909	1.86764	0.0052695	2.27823
Rv0738_Rv0738	Rv0738	Rv0738	Conserved protein	0.0790896	0.343951	0.276982	0.557548
Rv0740_Rv0740	Rv0740	Rv0740	Conserved hypothetical protein	-0.497954	1.47098	0.0119703	1.92189
Rv0744c_Rv0744c	Rv0744c	Rv0744c	Possible transcriptional regulatory protein	-0.224779	0.500289	0.170316	0.768745
Rv0751c_mmsB	Rv0751c	mmsB	Probable 3-hydroxyisobutyrate dehydrogenase MmsB (hibadh)	-0.549696	2.23922	0.00250488	2.60121
Rv0752c_fadE9	Rv0752c	fadE9	Probable acyl-CoA dehydrogenase FadE9	-1.16283	3.61052	0.000924138	3.03426
Rv0753c_mmsA	Rv0753c	mmsA	Probable methylmalonate-semialdehyde dehydrogenase MmsA (methylmalonic acid semialdehyde dehydrogenase) (MMSDH)	-0.846242	3.69027	0.000617761	3.20918
Rv0756c_Rv0756c	Rv0756c	Rv0756c	Unknown protein	0.0914416	0.20749	0.449804	0.346977
Rv0757_phoP	Rv0757	phoP	Possible two component system response transcriptional positive regulator PhoP	0.460401	2.11691	0.00305906	2.51441
Rv0758_phoR	Rv0758	phoR	Possible two component system response sensor kinase membrane associated PhoR	-0.287611	0.70132	0.0946809	1.02374
Rv0759c_Rv0759c	Rv0759c	Rv0759c	Conserved hypothetical protein	-0.783478	2.64959	0.00113643	2.94446
Rv0760c_Rv0760c	Rv0760c	Rv0760c	Conserved protein	-0.798544	2.07024	0.003376	2.4716
Rv0761c_adhB	Rv0761c	adhB	Possible zinc-containing alcohol dehydrogenase NAD dependent AdhB	-1.60898	2.95556	0.0006098	3.21481
Rv0764c_cyp51	Rv0764c	cyp51	Cytochrome P450 51 Cyp51 (CYPL1) (P450-L1A1) (sterol 14-alpha demethylase) (lanosterol 14-alpha demethylase) (P450-14DM)	-0.292621	1.21274	0.0225084	1.64766
Rv0765c_Rv0765c	Rv0765c	Rv0765c	Probable oxidoreductase	-0.425176	1.63172	0.00817628	2.08744
Rv0766c_cyp123	Rv0766c	cyp123	Probable cytochrome P450 123 Cyp123	-0.947388	2.95851	0.000612022	3.21323
Rv0768_aldA	Rv0768	aldA	Probable aldehyde dehydrogenase NAD dependent AldA (aldehyde dehydrogenase	-0.224399	1.02121	0.0365585	1.43701
Rv0769_Rv0769	Rv0769	Rv0769	Probable dehydrogenase/reductase	-0.0872869	0.215654	0.436167	0.360347
Rv0772_purD	Rv0772	purD	Probable phosphoribosylamine--glycine ligase PurD (GARS) (glycinamide ribonucleotide synthetase) (phosphoribosylglycinamide synthetase) (5'-phosphoribosylglycinamide synthetase)	0.536821	3.28609	0.000650485	3.18676
Rv0773c_ggtA	Rv0773c	ggtA	Probable bifunctional acylase GgtA: cephalosporin acylase (GL-7ACA acylase) + gamma-glutamyltranspeptidase (GGT)	-0.569729	2.00109	0.00364436	2.43838
Rv0774c_Rv0774c	Rv0774c	Rv0774c	Probable conserved exported protein	0.00846767	0.0137108	0.949272	0.0226093
Rv0775_Rv0775	Rv0775	Rv0775	Conserved hypothetical protein	-0.172155	0.112522	0.643028	0.19177
Rv0777_purB	Rv0777	purB	Probable adenylosuccinate lyase PurB (adenylosuccinase) (ASL) (ASASE)	-0.0523157	0.16493	0.525017	0.279827
Rv0778_cyp126	Rv0778	cyp126	Possible cytochrome P450 126 Cyp126	-0.837893	3.11535	0.000694215	3.15851
Rv0779c_Rv0779c	Rv0779c	Rv0779c	Possible conserved transmembrane protein	2.92416	4.04948	0.000414634	3.38234
Rv0780_purC	Rv0780	purC	Phosphoribosylaminoimidazole-succinocarboxamide synthase PurC (SAICAR synthetase)	0.406901	2.14662	0.00284417	2.54604
Rv0781_ptrBa	Rv0781	ptrBa	Probable protease II PtrBa	0.111915	0.163739	0.527355	0.277897
Rv0784_Rv0784	Rv0784	Rv0784	Conserved hypothetical protein	0.306546	1.42379	0.013068	1.88379
Rv0785_Rv0785	Rv0785	Rv0785	Conserved protein	1.16674	3.99292	0.000382022	3.41791
Rv0786c_Rv0786c	Rv0786c	Rv0786c	Conserved protein	0.0796328	0.0820121	0.727923	0.137915
Rv0787A_Rv0787A	Rv0787A	Rv0787A	Conserved protein	0.709893	2.45409	0.0015362	2.81355
Rv0788_purQ	Rv0788	purQ	Probable phosphoribosylformylglycinamidine synthase I PURG (FGAM synthase I)	0.599495	2.39264	0.00182415	2.73894
Rv0791c_Rv0791c	Rv0791c	Rv0791c	Conserved protein	0.0205007	0.100511	0.675482	0.170386
Rv0794c_Rv0794c	Rv0794c	Rv0794c	Probable oxidoreductase	0.31605	0.864437	0.059063	1.22868
Rv0798c_cfp29	Rv0798c	cfp29	29 KDa antigen CFP29	4.22933	3.00321	0.000643678	3.19133
Rv0799c_Rv0799c	Rv0799c	Rv0799c	Conserved protein	-0.645728	1.56578	0.00934574	2.02939
Rv0800_pepC	Rv0800	pepC	Probable aminopeptidase PepC	-0.327139	1.4276	0.0129312	1.88836
Rv0801_Rv0801	Rv0801	Rv0801	Conserved protein	0.449581	0.776221	0.0762659	1.11767
Rv0803_purL	Rv0803	purL	Phosphoribosylformylglycinamidine synthase II PurL (FGAM synthase II)	0.23171	0.887593	0.054997	1.25966
Rv0805_Rv0805	Rv0805	Rv0805	Class III cyclic nucleotide phosphodiesterase (cNMP PDE)	-0.412862	0.658907	0.108151	0.965969
Rv0806c_cpsY	Rv0806c	cpsY	Possible UDP-glucose-4-epimerase CpsY (galactowaldenase) (UDP-galactose-4-epimerase) (uridine diphosphate galactose-4-epimerase) (uridine diphospho-galactose-4-epimerase)	0.380517	1.34735	0.0154322	1.81157
Rv0808_purF	Rv0808	purF	Amidophosphoribosyltransferase PurF (glutamine phosphoribosylpyrophosphate amidotransferase) (ATASE) (gpatase)	-0.483822	2.69072	0.000870827	3.06007
Rv0809_purM	Rv0809	purM	Probable phosphoribosylformylglycinamidine CYCLO-ligase PurM (AIRS) (phosphoribosyl-aminoimidazole synthetase) (air synthase)	-1.25835	4.34096	0.0001	4
Rv0810c_Rv0810c	Rv0810c	Rv0810c	Conserved hypothetical protein	-0.579116	0.263979	0.365427	0.437199
Rv0811c_Rv0811c	Rv0811c	Rv0811c	Conserved protein	-0.626503	2.57918	0.00145939	2.83583
Rv0812_Rv0812	Rv0812	Rv0812	Probable amino acid aminotransferase	-0.81762	2.45635	0.00154377	2.81142
Rv0813c_Rv0813c	Rv0813c	Rv0813c	Conserved protein	1.47309	1.68305	0.00697537	2.15643
Rv0817c_Rv0817c	Rv0817c	Rv0817c	Probable conserved exported protein	0.805035	1.26319	0.019064	1.71979
Rv0818_Rv0818	Rv0818	Rv0818	Transcriptional regulatory protein	0.477245	1.79669	0.00585039	2.23282
Rv0819_mshD	Rv0819	mshD	GCN5-related N-acetyltransferase, MshD	-0.193028	1.74877	0.0064149	2.19281
Rv0820_phoT	Rv0820	phoT	Probable phosphate-transport ATP-binding protein ABC transporter PhoT	-0.760117	3.30006	0.000661728	3.17932
Rv0821c_phoY2	Rv0821c	phoY2	Probable phosphate-transport system transcriptional regulatory protein PhoY2	-0.661172	2.1239	0.00307157	2.51264
Rv0822c_Rv0822c	Rv0822c	Rv0822c	Conserved protein	-0.849966	3.02831	0.000649903	3.18715
Rv0823c_Rv0823c	Rv0823c	Rv0823c	Possible transcriptional regulatory protein	-1.59588	2.45747	0.00154759	2.81034
Rv0824c_desA1	Rv0824c	desA1	Probable acyl-	-0.464581	1.29325	0.0179079	1.74696
Rv0825c_Rv0825c	Rv0825c	Rv0825c	Conserved protein	-0.781991	2.76003	0.000839204	3.07613
Rv0827c_kmtR	Rv0827c	kmtR	Metal sensor transcriptional regulator KmtR (ArsR-SmtB family)	-1.12169	2.25824	0.0024184	2.61647
Rv0830_Rv0830	Rv0830	Rv0830	Possible S-adenosylmethionine-dependent methyltransferase	0.262621	0.805684	0.0706659	1.15079
Rv0831c_Rv0831c	Rv0831c	Rv0831c	Conserved protein	-0.0424829	0.0646672	0.777485	0.109308
Rv0837c_Rv0837c	Rv0837c	Rv0837c	Hypothetical protein	0.0562272	0.0353224	0.872665	0.0591524
Rv0838_lpqR	Rv0838	lpqR	Probable conserved lipoprotein LpqR	-0.355365	0.424288	0.213358	0.670891
Rv0839_Rv0839	Rv0839	Rv0839	Conserved hypothetical protein	-0.571938	1.20693	0.0226926	1.64412
Rv0840c_pip	Rv0840c	pip	Probable proline iminopeptidase Pip (prolyl aminopeptidase) (pap)	-0.501379	1.48694	0.0114243	1.94217
Rv0844c_narL	Rv0844c	narL	Possible nitrate/nitrite response transcriptional regulatory protein NarL	-0.587379	3.5371	0.000850794	3.07018
Rv0845_Rv0845	Rv0845	Rv0845	Possible two component sensor kinase	1.51473	2.81141	0.000881029	3.05501
Rv0846c_Rv0846c	Rv0846c	Rv0846c	Probable oxidase	-0.183663	0.598538	0.12797	0.892892
Rv0852_fadD16	Rv0852	fadD16	Possible fatty-acid-CoA ligase FadD16 (fatty-acid-CoA synthetase) (fatty-acid-CoA synthase)	-2.10771	1.77756	0.00610239	2.2145
Rv0853c_pdc	Rv0853c	pdc	Probable pyruvate or indole-3-pyruvate decarboxylase Pdc	0.190895	0.684158	0.100321	0.998608
Rv0854_Rv0854	Rv0854	Rv0854	Conserved protein	-0.872198	1.59918	0.00874587	2.0582
Rv0855_far	Rv0855	far	Probable fatty-acid-CoA racemase Far	-1.77349	1.88545	0.00490404	2.30945
Rv0857_Rv0857	Rv0857	Rv0857	Conserved hypothetical protein	0.0843501	0.0850039	0.719378	0.143043
Rv0858c_dapC	Rv0858c	dapC	Probable N-succinyldiaminopimelate aminotransferase DapC (DAP-at)	-0.918929	3.98936	0.000375691	3.42517
Rv0859_fadA	Rv0859	fadA	Possible acyl-CoA thiolase FadA	-1.61539	3.17688	0.00072885	3.13736
Rv0860_fadB	Rv0860	fadB	Probable fatty oxidation protein FadB	-0.398408	1.73741	0.00651053	2.18638
Rv0861c_ercc3	Rv0861c	ercc3	DNA helicase Ercc3	-0.020772	0.0685206	0.76532	0.116157
Rv0862c_Rv0862c	Rv0862c	Rv0862c	Conserved protein	-0.470296	1.43327	0.0127753	1.89363
Rv0864_moaC2	Rv0864	moaC2	Probable molybdenum cofactor biosynthesis protein C 2 MoaC2	-1.37123	2.64934	0.00113483	2.94507
Rv0869c_moaA2	Rv0869c	moaA2	Probable molybdenum cofactor biosynthesis protein A2 MoaA2	-0.723718	0.775352	0.0764229	1.11678
Rv0871_cspB	Rv0871	cspB	Probable cold shock-like protein B CspB	0.464753	1.61581	0.00861563	2.06471
Rv0873_fadE10	Rv0873	fadE10	Probable acyl-CoA dehydrogenase FadE10	-0.809089	3.97147	0.000371585	3.42994
Rv0877_Rv0877	Rv0877	Rv0877	Conserved hypothetical protein	0.00958633	0.0230318	0.915809	0.0381951
Rv0880_Rv0880	Rv0880	Rv0880	Possible transcriptional regulatory protein (possibly MarR-family)	-0.756238	1.88971	0.00473381	2.32479
Rv0883c_Rv0883c	Rv0883c	Rv0883c	Conserved hypothetical protein	-0.387666	2.06546	0.0033592	2.47376
Rv0884c_serC	Rv0884c	serC	Possible phosphoserine aminotransferase SerC (PSAT)	-0.313846	1.17471	0.0245661	1.60966
Rv0885_Rv0885	Rv0885	Rv0885	Conserved hypothetical protein	-0.169806	0.27765	0.348347	0.457988
Rv0887c_Rv0887c	Rv0887c	Rv0887c	Conserved hypothetical protein	0.503636	1.55295	0.00945146	2.0245
Rv0888_Rv0888	Rv0888	Rv0888	Probable exported protein	-1.57558	2.11361	0.00305285	2.51529
Rv0889c_citA	Rv0889c	citA	Probable citrate synthase II CitA	-0.397017	2.06719	0.00336255	2.47333
Rv0890c_Rv0890c	Rv0890c	Rv0890c	Probable transcriptional regulatory protein (probably LuxR-family)	-0.238277	0.301789	0.318218	0.497275
Rv0892_Rv0892	Rv0892	Rv0892	Probable monooxygenase	2.65233	4.48496	0.0001	4
Rv0893c_Rv0893c	Rv0893c	Rv0893c	Possible S-adenosylmethionine-dependent methyltransferase	1.80148	5.17598	0.0001	4
Rv0896_gltA2	Rv0896	gltA2	Probable citrate synthase I GltA2	-0.653939	3.57389	0.000890365	3.05043
Rv0897c_Rv0897c	Rv0897c	Rv0897c	Probable oxidoreductase	-0.91662	4.78072	0.0001	4
Rv0898c_Rv0898c	Rv0898c	Rv0898c	Conserved hypothetical protein	1.90907	3.7583	0.000669456	3.17428
Rv0899_ompA	Rv0899	ompA	Outer membrane protein A OmpA	2.5688	2.31754	0.00192727	2.71506
Rv0901_Rv0901	Rv0901	Rv0901	Possible conserved exported or membrane protein	1.3228	2.84798	0.000772047	3.11236
Rv0902c_prrB	Rv0902c	prrB	Two component sensor histidine kinase PrrB	-0.111611	0.26197	0.367817	0.434368
Rv0903c_prrA	Rv0903c	prrA	Two component response transcriptional regulatory protein PrrA	-0.319839	3.1052	0.000688525	3.16208
Rv0904c_accD3	Rv0904c	accD3	Putative acetyl-coenzyme A carboxylase carboxyl transferase (subunit beta) AccD3 (accase beta chain)	0.569775	1.51642	0.0106241	1.97371
Rv0905_echA6	Rv0905	echA6	Possible enoyl-CoA hydratase EchA6 (enoyl hydrase) (unsaturated acyl-CoA hydratase) (crotonase)	0.937854	3.06908	0.000667992	3.17523
Rv0906_Rv0906	Rv0906	Rv0906	Conserved protein	0.979846	5.76342	0.0001	4
Rv0908_ctpE	Rv0908	ctpE	Probable metal cation transporter ATPase P-type CtpE	1.38873	2.11355	0.00304975	2.51574
Rv0909_Rv0909	Rv0909	Rv0909	Conserved hypothetical protein	-1.00918	0.823741	0.0673576	1.17161
Rv0910_Rv0910	Rv0910	Rv0910	Conserved hypothetical protein	-0.810871	1.09002	0.0297949	1.52586
Rv0911_Rv0911	Rv0911	Rv0911	Conserved protein	-0.406678	1.45218	0.012449	1.90487
Rv0913c_Rv0913c	Rv0913c	Rv0913c	Possible dioxygenase	-2.06061	5.7809	0.0001	4
Rv0914c_Rv0914c	Rv0914c	Rv0914c	Possible lipid carrier protein or keto acyl-CoA thiolase	-2.44371	4.51496	0.0001	4
Rv0923c_Rv0923c	Rv0923c	Rv0923c	Conserved hypothetical protein	0.265038	0.809662	0.0703953	1.15246
Rv0925c_Rv0925c	Rv0925c	Rv0925c	Conserved protein	-0.786464	3.2506	0.000788732	3.10307
Rv0926c_Rv0926c	Rv0926c	Rv0926c	Conserved hypothetical protein	0.165809	0.884303	0.0553863	1.2566
Rv0927c_Rv0927c	Rv0927c	Rv0927c	Probable short-chain type dehydrogenase/reductase	-0.139332	0.602696	0.126075	0.899371
Rv0928_pstS3	Rv0928	pstS3	Periplasmic phosphate-binding lipoprotein PstS3 (PBP-3) (PstS3) (PHOS1)	4.1351	3.24544	0.000781395	3.10713
Rv0931c_pknD	Rv0931c	pknD	Transmembrane serine/threonine-protein kinase D PknD (protein kinase D) (STPK D)	-0.604855	3.34723	0.000690722	3.1607
Rv0932c_pstS2	Rv0932c	pstS2	Periplasmic phosphate-binding lipoprotein PstS2 (PBP-2) (PstS2)	0.851097	3.23061	0.000770642	3.11315
Rv0933_pstB	Rv0933	pstB	Phosphate-transport ATP-binding protein ABC transporter PstB	0.0225935	0.0962385	0.687777	0.162552
Rv0934_pstS1	Rv0934	pstS1	Periplasmic phosphate-binding lipoprotein PstS1 (PBP-1) (PstS1)	0.671045	1.08222	0.030508	1.51559
Rv0937c_mku	Rv0937c	mku	DNA end-binding protein, Mku	0.292126	0.906045	0.0519854	1.28412
Rv0938_ligD	Rv0938	ligD	ATP dependent DNA ligase LigD (ATP dependent polydeoxyribonucleotide synthase) (thermostable DNA ligase) (ATP dependent polynucleotide ligase) (sealase) (DNA repair enzyme) (DNA joinase)	0.267171	0.734453	0.0858031	1.0665
Rv0939_Rv0939	Rv0939	Rv0939	Possible bifunctional enzyme: 2-hydroxyhepta-2,4-diene-1,7-dioate isomerase (HHDD isomerase) + cyclase/dehydrase	-1.13576	2.16025	0.00278497	2.55518
Rv0940c_Rv0940c	Rv0940c	Rv0940c	Possible oxidoreductase	-0.00824022	0.0235539	0.91456	0.0387878
Rv0941c_Rv0941c	Rv0941c	Rv0941c	Conserved hypothetical protein	0.268033	0.591904	0.130005	0.88604
Rv0945_Rv0945	Rv0945	Rv0945	Probable short-chain type dehydrogenase/reductase	1.72505	3.70406	0.000627451	3.20242
Rv0946c_pgi	Rv0946c	pgi	Probable glucose-6-phosphate isomerase Pgi (GPI) (phosphoglucose isomerase) (phosphohexose isomerase) (phi)	-0.0247703	0.081452	0.728808	0.137387
Rv0948c_Rv0948c	Rv0948c	Rv0948c	Chorismate mutase	-0.90742	1.8955	0.0047509	2.32322
Rv0949_uvrD1	Rv0949	uvrD1	Probable ATP-dependent DNA helicase II UvrD1	0.521616	2.33805	0.00189233	2.723
Rv0951_sucC	Rv0951	sucC	Probable succinyl-CoA synthetase (beta chain) SucC (SCS-beta)	-0.00946188	0.0358253	0.871574	0.0596957
Rv0952_sucD	Rv0952	sucD	Probable succinyl-CoA synthetase (alpha chain) SucD (SCS-alpha)	-0.0149055	0.0455891	0.837597	0.0769649
Rv0953c_Rv0953c	Rv0953c	Rv0953c	Possible oxidoreductase	-0.179898	1.94889	0.00423704	2.37294
Rv0954_Rv0954	Rv0954	Rv0954	Probable conserved transmembrane protein	5.59892	5.46249	0.0001	4
Rv0956_purN	Rv0956	purN	Probable 5'-phosphoribosylglycinamide formyltransferase PurN (GART) (gar transformylase) (5'-phosphoribosylglycinamide transformylase)	-0.0821095	0.254956	0.376966	0.423698
Rv0957_purH	Rv0957	purH	Probable bifunctional purine biosynthesis protein PurH: phosphoribosylaminoimidazolecarboxamide formyltransferase (AICAR transformylase) (5'-phosphoribosyl-5-aminoimidazole-4-carboxamide formyltransferase) + inosinemonophosphate cyclohydrolase (imp cyclohydrolase) (inosinicase) (imp synthetase) (ATIC)	-0.322348	1.89901	0.00476812	2.32165
Rv0958_Rv0958	Rv0958	Rv0958	Possible magnesium chelatase	-0.0101357	0.0104975	0.959757	0.0178387
Rv0959_Rv0959	Rv0959	Rv0959	Conserved hypothetical protein	0.80303	1.17282	0.0245172	1.61053
Rv0967_csoR	Rv0967	csoR	Copper-sensitive operon repressor CsoR	-0.233249	0.331554	0.287162	0.541873
Rv0968_Rv0968	Rv0968	Rv0968	Conserved protein	-0.139572	0.406226	0.225612	0.646638
Rv0969_ctpV	Rv0969	ctpV	Probable metal cation transporter P-type ATPase CtpV	0.0838876	0.347193	0.274082	0.562119
Rv0971c_echA7	Rv0971c	echA7	Probable enoyl-CoA hydratase EchA7 (enoyl hydrase) (unsaturated acyl-CoA hydratase) (crotonase)	-1.29338	3.88244	0.000557214	3.25398
Rv0972c_fadE12	Rv0972c	fadE12	Acyl-CoA dehydrogenase FadE12	-0.883986	2.82654	0.000826016	3.08301
Rv0973c_accA2	Rv0973c	accA2	Probable acetyl-/propionyl-coenzyme A carboxylase alpha chain (alpha subunit) AccA2: biotin carboxylase + biotin carboxyl carrier protein (BCCP)	-0.515005	1.60096	0.0086777	2.0616
Rv0974c_accD2	Rv0974c	accD2	Probable acetyl-/propionyl-CoA carboxylase (beta subunit) AccD2	-2.04969	2.94619	0.000688406	3.16216
Rv0975c_fadE13	Rv0975c	fadE13	Probable acyl-CoA dehydrogenase FadE13	-2.66977	3.58397	0.000896321	3.04754
Rv0979A_rpmF	Rv0979A	rpmF	50S ribosomal protein L32 RpmF	3.92813	3.4852	0.000788235	3.10334
Rv0981_mprA	Rv0981	mprA	Mycobacterial persistence regulator MRPA (two component response transcriptional regulatory protein)	-0.99325	3.50003	0.000812121	3.09038
Rv0983_pepD	Rv0983	pepD	Probable serine protease PepD (serine proteinase) (MTB32B)	0.0544977	0.0945073	0.69257	0.159536
Rv0984_moaB2	Rv0984	moaB2	Possible pterin-4-alpha-carbinolamine dehydratase MoaB2 (PHS) (4-alpha-hydroxy-tetrahydropterin dehydratase) (pterin-4-a-carbinolamine dehydratase) (phenylalanine hydroxylase-stimulating protein) (PHS) (pterin carbinolamine dehydratase) (PCD)	0.138044	0.557748	0.14346	0.843269
Rv0986_Rv0986	Rv0986	Rv0986	Probable adhesion component transport ATP-binding protein ABC transporter	-0.30406	0.532792	0.154002	0.812474
Rv0989c_grcC2	Rv0989c	grcC2	Probable polyprenyl-diphosphate synthase GrcC2 (polyprenyl pyrophosphate synthetase)	-0.161337	0.633667	0.115897	0.935928
Rv0991c_Rv0991c	Rv0991c	Rv0991c	Conserved serine rich protein	2.73582	4.67827	0.0001	4
Rv0992c_Rv0992c	Rv0992c	Rv0992c	Conserved hypothetical protein	0.0274577	0.0753808	0.745723	0.127422
Rv0993_galU	Rv0993	galU	UTP--glucose-1-phosphate uridylyltransferase GalU (UDP-glucose pyrophosphorylase) (UDPGP) (alpha-D-glucosyl-1-phosphate uridylyltransferase) (uridine diphosphoglucose pyrophosphorylase)	-1.38892	4.06476	0.000425	3.37161
Rv0994_moeA1	Rv0994	moeA1	Probable molybdopterin biosynthesis protein MoeA1	-1.09841	4.31064	0.0001	4
Rv0998_Rv0998	Rv0998	Rv0998	Conserved hypothetical protein	-1.03716	1.89151	0.00474234	2.32401
Rv0999_Rv0999	Rv0999	Rv0999	Unknown protein	1.36947	3.55525	0.00087013	3.06042
Rv1001_arcA	Rv1001	arcA	Probable arginine deiminase ArcA (adi) (ad) (arginine dihydrolase)	-0.669122	4.06374	0.00042236	3.37432
Rv1004c_Rv1004c	Rv1004c	Rv1004c	Probable membrane protein	-1.0879	0.484485	0.178138	0.749243
Rv1006_Rv1006	Rv1006	Rv1006	Unknown protein	1.00178	3.31052	0.000665012	3.17717
Rv1007c_metS	Rv1007c	metS	Methionyl-tRNA synthetase MetS (MetRS) (methionine--tRNA ligase)	0.0819154	0.583453	0.133453	0.874672
Rv1008_tatD	Rv1008	tatD	Probable deoxyribonuclease TatD (YJJV protein)	-0.444518	1.96344	0.00414579	2.38239
Rv1010_ksgA	Rv1010	ksgA	Probable dimethyladenosine transferase KsgA (S-adenosylmethionine-6-N', N'-adenosyl(rRNA) dimethyltransferase) (16S rRNA dimethylase) (high level kasugamycin resistance protein KsgA) (kasugamycin dimethyltransferase)	1.26371	1.8344	0.00548031	2.26119
Rv1011_ispE	Rv1011	ispE	Probable 4-diphosphocytidyl-2-C-methyl-D-erythritol kinase IspE (CMK) (4-(cytidine-5'-diphospho)-2-C-methyl-D-erythritol kinase)	-0.91217	2.75874	0.00083792	3.0768
Rv1013_pks16	Rv1013	pks16	Putative polyketide synthase Pks16	-0.690094	2.46295	0.00149068	2.82662
Rv1015c_rplY	Rv1015c	rplY	50S ribosomal protein L25 RplY	2.42291	3.49708	0.000809668	3.09169
Rv1016c_lpqT	Rv1016c	lpqT	Probable conserved lipoprotein LpqT	0.412208	1.95655	0.00412651	2.38442
Rv1017c_prsA	Rv1017c	prsA	Probable ribose-phosphate pyrophosphokinase PrsA (phosphoribosyl pyrophosphate synthetase) (PRPP synthetase)	-1.02593	2.92163	0.000672566	3.17227
Rv1018c_glmU	Rv1018c	glmU	Probable UDP-N-acetylglucosamine pyrophosphorylase GlmU	-0.627723	2.50923	0.00148148	2.8293
Rv1019_Rv1019	Rv1019	Rv1019	Probable transcriptional regulatory protein (probably TetR-family)	-1.5618	4.1913	0.0001	4
Rv1020_mfd	Rv1020	mfd	Probable transcription-repair coupling factor Mfd (TRCF)	-0.246725	2.00424	0.00365484	2.43713
Rv1021_Rv1021	Rv1021	Rv1021	Conserved protein	-0.665418	2.13345	0.00292923	2.53325
Rv1023_eno	Rv1023	eno	Probable enolase Eno	0.247697	1.46131	0.0122046	1.91348
Rv1025_Rv1025	Rv1025	Rv1025	Conserved protein	-1.69855	3.35614	0.000694301	3.15845
Rv1026_Rv1026	Rv1026	Rv1026	Conserved protein	-1.40486	2.7911	0.000865719	3.06262
Rv1027c_kdpE	Rv1027c	kdpE	Probable transcriptional regulatory protein KdpE	-0.475464	1.4892	0.0113243	1.94599
Rv1028c_kdpD	Rv1028c	kdpD	Probable sensor protein KdpD	0.731668	2.39172	0.00182201	2.73945
Rv1033c_trcR	Rv1033c	trcR	Two component transcriptional regulator TrcR	-2.57679	3.63641	0.000953737	3.02057
Rv1043c_Rv1043c	Rv1043c	Rv1043c	Conserved hypothetical protein	0.0134125	0.0139666	0.948959	0.0227526
Rv1045_Rv1045	Rv1045	Rv1045	Hypothetical protein	0.726032	3.15772	0.000714894	3.14576
Rv1048c_Rv1048c	Rv1048c	Rv1048c	Hypothetical protein	-0.460213	0.941739	0.0467044	1.33064
Rv1050_Rv1050	Rv1050	Rv1050	Probable oxidoreductase	0.983178	1.377	0.0142423	1.84642
Rv1056_Rv1056	Rv1056	Rv1056	Conserved protein	0.685811	2.5742	0.00145166	2.83814
Rv1057_Rv1057	Rv1057	Rv1057	Conserved hypothetical protein	2.6858	3.62872	0.000943662	3.02518
Rv1058_fadD14	Rv1058	fadD14	Probable medium chain fatty-acid-CoA ligase FadD14 (fatty-acid-CoA synthetase) (fatty-acid-CoA synthase)	-1.20914	4.11872	0.000462585	3.33481
Rv1059_Rv1059	Rv1059	Rv1059	Conserved protein	-0.992289	0.588784	0.131258	0.881874
Rv1060_Rv1060	Rv1060	Rv1060	Unknown protein	1.04768	3.78336	0.000680851	3.16695
Rv1061_Rv1061	Rv1061	Rv1061	Conserved protein	0.437378	0.933906	0.0478357	1.32025
Rv1062_Rv1062	Rv1062	Rv1062	Conserved hypothetical protein	-1.04866	1.31803	0.0167288	1.77654
Rv1063c_Rv1063c	Rv1063c	Rv1063c	Conserved hypothetical protein	-0.309724	1.19979	0.0227834	1.64238
Rv1070c_echA8	Rv1070c	echA8	Probable enoyl-CoA hydratase EchA8 (enoyl hydrase) (unsaturated acyl-CoA hydratase) (crotonase)	-0.761249	2.04997	0.00335686	2.47407
Rv1071c_echA9	Rv1071c	echA9	Possible enoyl-CoA hydratase EchA9 (enoyl hydrase) (unsaturated acyl-CoA hydratase) (crotonase)	-0.658947	3.55602	0.000875817	3.05759
Rv1072_Rv1072	Rv1072	Rv1072	Probable conserved transmembrane protein	2.13943	1.80434	0.00571478	2.243
Rv1074c_fadA3	Rv1074c	fadA3	Probable beta-ketoacyl CoA thiolase FadA3	-0.755986	3.61242	0.000927336	3.03276
Rv1075c_Rv1075c	Rv1075c	Rv1075c	Conserved exported protein	-0.0411258	0.0274337	0.900295	0.0456152
Rv1077_cbs	Rv1077	cbs	Probable cystathionine beta-synthase Cbs (serine sulfhydrase) (beta-thionase) (hemoprotein H-450)	-1.27475	3.1202	0.000698545	3.15581
Rv1078_pra	Rv1078	pra	Probable proline-rich antigen homolog Pra	1.12203	2.95812	0.000610909	3.21402
Rv1079_metB	Rv1079	metB	Cystathionine gamma-synthase MetB (CGS) (O-succinylhomoserine	-1.37091	5.02155	0.0001	4
Rv1080c_greA	Rv1080c	greA	Probable transcription elongation factor GreA (transcript cleavage factor GreA)	4.09709	4.04931	0.000412121	3.38498
Rv1082_mca	Rv1082	mca	Mycothiol conjugate amidase Mca (mycothiol S-conjugate amidase)	-0.253144	1.3226	0.0166227	1.7793
Rv1084_Rv1084	Rv1084	Rv1084	Conserved protein	-0.0937257	0.21583	0.436137	0.360377
Rv1086_Rv1086	Rv1086	Rv1086	Short (C15) chain Z-isoprenyl diphosphate synthase (Z-FPP synthase) (Z-farnesyl diphosphate synthase) (Z-FPP synthetase) (Z-farnesyl diphosphate synthetase) (geranyltranstransferase) (farnesyl pyrophosphate synthetase)	-0.0422096	0.0769771	0.742236	0.129458
Rv1092c_coaA	Rv1092c	coaA	Probable pantothenate kinase CoaA (pantothenic acid kinase)	0.132387	0.382357	0.243801	0.612965
Rv1093_glyA1	Rv1093	glyA1	Serine hydroxymethyltransferase 1 GlyA1	0.0496531	0.309005	0.310151	0.508427
Rv1094_desA2	Rv1094	desA2	Possible acyl-	0.108461	0.42067	0.215125	0.667309
Rv1095_phoH2	Rv1095	phoH2	Probable PHOH-like protein PhoH2 (phosphate starvation-inducible protein PSIH)	-1.65705	3.7309	0.000645161	3.19033
Rv1096_Rv1096	Rv1096	Rv1096	Possible glycosyl hydrolase	0.624849	2.4602	0.00155143	2.80927
Rv1097c_Rv1097c	Rv1097c	Rv1097c	Probable membrane glycine and proline rich protein	1.20229	3.07065	0.000669323	3.17436
Rv1098c_fum	Rv1098c	fum	Probable fumarase Fum (fumarate hydratase)	0.0220242	0.127685	0.605448	0.217923
Rv1099c_glpX	Rv1099c	glpX	Fructose 1,6-bisphosphatase GlpX	-0.419436	1.11946	0.0275971	1.55914
Rv1100_Rv1100	Rv1100	Rv1100	Conserved protein	1.34979	4.84047	0.0001	4
Rv1101c_Rv1101c	Rv1101c	Rv1101c	Conserved membrane protein	1.88819	2.15148	0.00276477	2.55834
Rv1103c_mazE3	Rv1103c	mazE3	Possible antitoxin MazE3	-0.0100646	0.0111254	0.957949	0.0186576
Rv1106c_Rv1106c	Rv1106c	Rv1106c	3-beta-hydroxysteroid dehydrogenase	-0.505962	1.62513	0.0083776	2.07688
Rv1107c_xseB	Rv1107c	xseB	Probable exodeoxyribonuclease VII (small subunit) XseB (exonuclease VII small subunit)	-0.292738	0.3165	0.302381	0.519446
Rv1108c_xseA	Rv1108c	xseA	Probable exodeoxyribonuclease VII (large subunit) XseA (exonuclease VII large subunit)	0.998729	2.30252	0.00206088	2.68595
Rv1109c_Rv1109c	Rv1109c	Rv1109c	Conserved protein	-0.710212	3.11292	0.000691358	3.1603
Rv1110_lytB2	Rv1110	lytB2	Probable LYTB-related protein LytB2	0.149287	0.321773	0.296804	0.52753
Rv1111c_Rv1111c	Rv1111c	Rv1111c	Conserved hypothetical protein	2.28649	3.06385	0.000664032	3.17781
Rv1112_Rv1112	Rv1112	Rv1112	Probable GTP binding protein	0.40155	1.66546	0.0073035	2.13647
Rv1113_vapB32	Rv1113	vapB32	Possible antitoxin VapB32	-1.58637	1.44384	0.0126156	1.89909
Rv1117_Rv1117	Rv1117	Rv1117	Conserved protein	-1.07628	2.69909	0.000882353	3.05436
Rv1118c_Rv1118c	Rv1118c	Rv1118c	Conserved protein	1.50182	4.09302	0.000444444	3.35218
Rv1121_zwf1	Rv1121	zwf1	Probable glucose-6-phosphate 1-dehydrogenase Zwf1 (G6PD)	-0.0878615	0.251796	0.380704	0.419413
Rv1122_gnd2	Rv1122	gnd2	Probable 6-phosphogluconate dehydrogenase,decarboxylating Gnd2	0.50774	2.27806	0.0022439	2.649
Rv1123c_bpoB	Rv1123c	bpoB	Possible peroxidase BpoB (non-haem peroxidase)	-0.981329	1.10518	0.0288387	1.54002
Rv1124_ephC	Rv1124	ephC	Probable epoxide hydrolase EphC (epoxide hydratase)	-0.413023	2.42321	0.00149761	2.8246
Rv1126c_Rv1126c	Rv1126c	Rv1126c	Conserved protein	0.213542	0.341701	0.279029	0.554351
Rv1127c_ppdK	Rv1127c	ppdK	Probable pyruvate, phosphate dikinase PpdK	-0.127073	0.316158	0.302536	0.519223
Rv1132_Rv1132	Rv1132	Rv1132	Conserved membrane protein	0.697011	0.749294	0.0823602	1.08428
Rv1133c_metE	Rv1133c	metE	Probable 5-methyltetrahydropteroyltriglutamate--homocysteine methyltransferase MetE (methionine synthase, vitamin-B12 independent isozyme)	-0.43554	3.8373	0.000525822	3.27916
Rv1140_Rv1140	Rv1140	Rv1140	Probable integral membrane protein	1.55387	5.25662	0.0001	4
Rv1141c_echA11	Rv1141c	echA11	Probable enoyl-CoA hydratase EchA11 (enoyl hydrase) (unsaturated acyl-CoA hydratase) (crotonase)	-0.0935469	0.201462	0.458344	0.338808
Rv1142c_echA10	Rv1142c	echA10	Probable enoyl-CoA hydratase EchA10 (enoyl hydrase) (unsaturated acyl-CoA hydratase) (crotonase)	-0.172809	0.632676	0.116103	0.935157
Rv1143_mcr	Rv1143	mcr	Probable alpha-methylacyl-CoA racemase Mcr (2-methylacyl-CoA racemase) (2-arylpropionyl-CoA epimerase)	0.0796146	0.165574	0.524173	0.280525
Rv1144_Rv1144	Rv1144	Rv1144	Probable short-chain type dehydrogenase/reductase	-0.102757	0.419527	0.21599	0.665566
Rv1148c_Rv1148c	Rv1148c	Rv1148c	Conserved hypothetical protein	0.694739	1.97082	0.00410882	2.38628
Rv1151c_Rv1151c	Rv1151c	Rv1151c	Transcriptional regulatory protein	0.265148	1.11685	0.0278341	1.55542
Rv1152_Rv1152	Rv1152	Rv1152	Probable transcriptional regulatory protein	-0.716037	2.16587	0.00256604	2.59074
Rv1153c_omt	Rv1153c	omt	Probable O-methyltransferase Omt	-1.00972	1.07944	0.0305935	1.51437
Rv1154c_Rv1154c	Rv1154c	Rv1154c	Hypothetical protein	-0.187265	0.378976	0.246327	0.608488
Rv1156_Rv1156	Rv1156	Rv1156	Conserved protein	-1.02973	3.65523	0.000978102	3.00962
Rv1159A_Rv1159A	Rv1159A	Rv1159A	Unknown protein	-0.351439	0.990229	0.0406961	1.39045
Rv1160_mutT2	Rv1160	mutT2	Probable mutator protein MutT2 (7,8-dihydro-8-oxoguanine-triphosphatase) (8-oxo-dGTPase)	0.609563	0.878587	0.0564538	1.24831
Rv1161_narG	Rv1161	narG	Respiratory nitrate reductase (alpha chain) NarG	-2.28308	3.67732	0.00101515	2.99347
Rv1162_narH	Rv1162	narH	Probable respiratory nitrate reductase (beta chain) NarH	-2.36132	4.21385	0.0001	4
Rv1165_typA	Rv1165	typA	Possible GTP-binding translation elongation factor TypA (tyrosine phosphorylated protein A) (GTP-binding protein)	-0.104853	0.65203	0.109814	0.959342
Rv1166_lpqW	Rv1166	lpqW	Probable conserved lipoprotein LpqW	0.404338	0.949208	0.0463709	1.33375
Rv1167c_Rv1167c	Rv1167c	Rv1167c	Probable transcriptional regulatory protein	-1.20414	2.02792	0.00347573	2.45895
Rv1170_mshB	Rv1170	mshB	N-acetyl-1-D-myo-inosityl-2-amino-2-deoxy-alpha-D-glucopyranoside deacetylase MshB (GlcNAc-Ins deacetylase)	1.96485	2.30767	0.00197285	2.70491
Rv1173_fbiC	Rv1173	fbiC	Probable F420 biosynthesis protein FbiC	-0.699203	2.96505	0.000615385	3.21085
Rv1175c_fadH	Rv1175c	fadH	Probable NADPH dependent 2,4-dienoyl-CoA reductase FadH (2,4-dienoyl coenzyme A reductase) (4-enoyl-CoA reductase)	1.66079	3.5087	0.000819572	3.08641
Rv1177_fdxC	Rv1177	fdxC	Probable ferredoxin FdxC	-0.914435	1.97585	0.00405639	2.39186
Rv1178_Rv1178	Rv1178	Rv1178	Probable aminotransferase	0.684857	2.14105	0.00282957	2.54828
Rv1179c_Rv1179c	Rv1179c	Rv1179c	Unknown protein	0.641061	2.48934	0.00150943	2.82119
Rv1180_pks3	Rv1180	pks3	Probable polyketide beta-ketoacyl synthase Pks3	-0.312294	1.15244	0.0252878	1.59709
Rv1181_pks4	Rv1181	pks4	Probable polyketide beta-ketoacyl synthase Pks4	-0.121465	0.283868	0.3395	0.46916
Rv1182_papA3	Rv1182	papA3	Probable conserved polyketide synthase associated protein PapA3	-0.0727763	0.107595	0.656105	0.183027
Rv1184c_Rv1184c	Rv1184c	Rv1184c	Possible exported protein	-2.33948	2.72365	0.000825301	3.08339
Rv1185c_fadD21	Rv1185c	fadD21	Probable fatty-acid-AMP ligase FadD21 (fatty-acid-AMP synthetase) (fatty-acid-AMP synthase)	0.0893478	0.450222	0.197504	0.704424
Rv1186c_Rv1186c	Rv1186c	Rv1186c	Conserved protein	-0.61035	2.38099	0.0018093	2.74249
Rv1187_rocA	Rv1187	rocA	Probable pyrroline-5-carboxylate dehydrogenase RocA	-0.882823	2.88421	0.0008	3.09691
Rv1188_Rv1188	Rv1188	Rv1188	Probable proline dehydrogenase	-0.67839	0.772151	0.0771251	1.1128
Rv1189_sigI	Rv1189	sigI	Possible alternative RNA polymerase sigma factor SigI	5.24965	2.57638	0.00145358	2.83756
Rv1190_Rv1190	Rv1190	Rv1190	Conserved hypothetical protein	4.12772	2.96385	0.000613139	3.21244
Rv1191_Rv1191	Rv1191	Rv1191	Conserved protein	0.0671325	0.493659	0.17366	0.7603
Rv1192_Rv1192	Rv1192	Rv1192	Unknown protein	0.180256	0.341841	0.278869	0.5546
Rv1193_fadD36	Rv1193	fadD36	Probable fatty-acid-CoA ligase FadD36 (fatty-acid-CoA synthetase) (fatty-acid-CoA synthase)	0.409287	3.12275	0.0007	3.1549
Rv1194c_Rv1194c	Rv1194c	Rv1194c	Conserved protein	1.87187	3.01708	0.000647399	3.18883
Rv1196_PPE18	Rv1196	PPE18	PPE family protein PPE18	1.0263	1.50006	0.0110113	1.95816
Rv1198_esxL	Rv1198	esxL	Putative ESAT-6 like protein EsxL (ESAT-6 like protein 4)	1.02928	1.53724	0.0098928	2.00468
Rv1201c_dapD	Rv1201c	dapD	Tetrahydrodipicolinate N-succinyltransferase DapD	-0.0507507	0.20012	0.460546	0.336727
Rv1202_dapE	Rv1202	dapE	Probable succinyl-diaminopimelate desuccinylase DapE	0.522038	1.33915	0.0158953	1.79873
Rv1204c_Rv1204c	Rv1204c	Rv1204c	Conserved hypothetical protein	-0.208394	0.392808	0.235534	0.627946
Rv1205_Rv1205	Rv1205	Rv1205	Conserved hypothetical protein	-1.0062	1.57257	0.0091353	2.03928
Rv1206_fadD6	Rv1206	fadD6	Probable fatty-acid-CoA ligase FadD6 (fatty-acid-CoA synthetase) (fatty-acid-CoA synthase)	-0.0725832	0.495315	0.173032	0.761874
Rv1207_folP2	Rv1207	folP2	Dihydropteroate synthase 2 FolP2 (DHPS 2) (dihydropteroate pyrophosphorylase 2)	-0.519406	2.34598	0.00190323	2.72051
Rv1208_gpgS	Rv1208	gpgS	Probable glucosyl-3-phosphoglycerate synthase GpgS	-0.076077	0.191164	0.475848	0.322532
Rv1210_tagA	Rv1210	tagA	Probable DNA-3-methyladenine glycosylase I TagA (tag I) (3-methyladenine-DNA glycosylase I, constitutive) (DNA-3-methyladenine glycosidase I)	0.214223	0.498865	0.171041	0.7669
Rv1211_Rv1211	Rv1211	Rv1211	Conserved protein	-0.460485	0.593197	0.129841	0.886588
Rv1212c_glgA	Rv1212c	glgA	Putative glycosyl transferase GlgA	0.181316	0.529243	0.155928	0.807076
Rv1213_glgC	Rv1213	glgC	Glucose-1-phosphate adenylyltransferase GlgC (ADP-glucose synthase) (ADP-glucose pyrophosphorylase)	-0.200361	0.818948	0.0685523	1.16398
Rv1215c_Rv1215c	Rv1215c	Rv1215c	Conserved protein	1.32487	2.54765	0.00151042	2.8209
Rv1217c_Rv1217c	Rv1217c	Rv1217c	Probable tetronasin-transport integral membrane protein ABC transporter	-1.35496	2.68724	0.000868307	3.06133
Rv1218c_Rv1218c	Rv1218c	Rv1218c	Probable tetronasin-transport ATP-binding protein ABC transporter	-1.91041	5.26728	0.0001	4
Rv1219c_Rv1219c	Rv1219c	Rv1219c	Probable transcriptional regulatory protein	-3.61113	3.56328	0.000881579	3.05474
Rv1220c_Rv1220c	Rv1220c	Rv1220c	Probable methyltransferase	-0.832891	2.86842	0.000786441	3.10433
Rv1222_rseA	Rv1222	rseA	Anti-sigma factor RseA	-0.321465	0.232053	0.411479	0.385652
Rv1223_htrA	Rv1223	htrA	Probable serine protease HtrA (DEGP protein)	0.345614	2.52311	0.00149485	2.8254
Rv1224_tatB	Rv1224	tatB	Probable protein TatB	-1.53115	2.49386	0.00151899	2.81845
Rv1225c_Rv1225c	Rv1225c	Rv1225c	Conserved hypothetical protein	-1.6265	3.74108	0.000650407	3.18681
Rv1229c_mrp	Rv1229c	mrp	Probable Mrp-related protein Mrp	-0.0951281	0.35762	0.264284	0.577929
Rv1230c_Rv1230c	Rv1230c	Rv1230c	Possible membrane protein	-2.45944	3.45385	0.000763533	3.11717
Rv1231c_Rv1231c	Rv1231c	Rv1231c	Probable membrane protein	1.74831	1.98388	0.00393182	2.40541
Rv1232c_Rv1232c	Rv1232c	Rv1232c	Conserved protein	-0.583398	3.262	0.000801909	3.09587
Rv1234_Rv1234	Rv1234	Rv1234	Probable transmembrane protein	2.47737	3.22221	0.000763636	3.11711
Rv1235_lpqY	Rv1235	lpqY	Probable sugar-binding lipoprotein LpqY	0.0203266	0.0697304	0.762182	0.117941
Rv1238_sugC	Rv1238	sugC	Probable sugar-transport ATP-binding protein ABC transporter SugC	-0.281157	1.64829	0.00787702	2.10364
Rv1239c_corA	Rv1239c	corA	Possible magnesium and cobalt transport transmembrane protein CorA	-0.227215	1.33073	0.0161889	1.79078
Rv1240_mdh	Rv1240	mdh	Probable malate dehydrogenase Mdh	0.148705	1.28129	0.0185087	1.73262
Rv1241_vapB33	Rv1241	vapB33	Possible antitoxin VapB33	-0.773376	1.61971	0.00858466	2.06628
Rv1244_lpqZ	Rv1244	lpqZ	Probable lipoprotein LpqZ	-0.056819	0.11605	0.635365	0.196977
Rv1245c_Rv1245c	Rv1245c	Rv1245c	Probable short-chain type dehydrogenase/reductase	0.286638	0.722577	0.0888023	1.05158
Rv1246c_relE	Rv1246c	relE	Toxin RelE	0.199539	0.221667	0.426851	0.369724
Rv1248c_Rv1248c	Rv1248c	Rv1248c	Multifunctional alpha-ketoglutarate metabolic enzyme	-0.384809	4.94865	0.0001	4
Rv1251c_Rv1251c	Rv1251c	Rv1251c	Conserved hypothetical protein	-0.283652	0.340243	0.280198	0.552535
Rv1253_deaD	Rv1253	deaD	Probable cold-shock DeaD-box protein A homolog DeaD (ATP-dependent RNA helicase dead homolog)	1.42391	4.14112	0.000468966	3.32886
Rv1255c_Rv1255c	Rv1255c	Rv1255c	Probable transcriptional regulatory protein	-0.301618	0.328735	0.289479	0.538383
Rv1256c_cyp130	Rv1256c	cyp130	Probable cytochrome P450 130 Cyp130	-0.437804	0.694068	0.0971181	1.0127
Rv1257c_Rv1257c	Rv1257c	Rv1257c	Probable oxidoreductase	0.41671	1.28872	0.0181656	1.74075
Rv1259_udgB	Rv1259	udgB	Probable uracil DNA glycosylase, UdgB	-0.671185	0.615137	0.121837	0.914221
Rv1260_Rv1260	Rv1260	Rv1260	Probable oxidoreductase	1.33936	3.85082	0.000535885	3.27093
Rv1261c_Rv1261c	Rv1261c	Rv1261c	Conserved protein	1.29564	2.98316	0.000625698	3.20364
Rv1262c_Rv1262c	Rv1262c	Rv1262c	Hypothetical hit-like protein	-0.29187	0.200957	0.459133	0.338061
Rv1263_amiB2	Rv1263	amiB2	Probable amidase AmiB2 (aminohydrolase)	0.568535	2.14685	0.00284711	2.5456
Rv1264_Rv1264	Rv1264	Rv1264	Adenylyl cyclase (ATP pyrophosphate-lyase) (adenylate cyclase)	0.252397	1.86479	0.00526484	2.27861
Rv1265_Rv1265	Rv1265	Rv1265	Unknown protein	0.235784	1.21098	0.0225455	1.64694
Rv1266c_pknH	Rv1266c	pknH	Probable transmembrane serine/threonine-protein kinase H PknH (protein kinase H) (STPK H)	-1.11509	3.42302	0.000742382	3.12937
Rv1267c_embR	Rv1267c	embR	Probable transcriptional regulatory protein EmbR	-0.0814509	0.21037	0.445318	0.35133
Rv1269c_Rv1269c	Rv1269c	Rv1269c	Conserved probable secreted protein	0.62485	1.45346	0.0123314	1.90899
Rv1270c_lprA	Rv1270c	lprA	Possible lipoprotein LprA	2.38224	3.21255	0.000756757	3.12104
Rv1274_lprB	Rv1274	lprB	Possible lipoprotein LprB	3.81004	3.20018	0.00075	3.12494
Rv1275_lprC	Rv1275	lprC	Possible lipoprotein LprC	3.06137	2.98031	0.000624535	3.20444
Rv1276c_Rv1276c	Rv1276c	Rv1276c	Conserved hypothetical protein	0.39772	0.975324	0.0426378	1.37021
Rv1277_Rv1277	Rv1277	Rv1277	Conserved hypothetical protein	0.439177	0.318159	0.300737	0.521813
Rv1279_Rv1279	Rv1279	Rv1279	Probable dehydrogenase FAD flavoprotein GMC oxidoreductase	-0.506647	2.23882	0.00250216	2.60168
Rv1280c_oppA	Rv1280c	oppA	Probable periplasmic oligopeptide-binding lipoprotein OppA	1.47156	4.82768	0.0001	4
Rv1281c_oppD	Rv1281c	oppD	Probable oligopeptide-transport ATP-binding protein ABC transporter OppD	1.18828	3.29485	0.000656863	3.18253
Rv1283c_oppB	Rv1283c	oppB	Probable oligopeptide-transport integral membrane protein ABC transporter OppB	1.01317	2.56505	0.00144591	2.83986
Rv1284_canA	Rv1284	canA	Beta-carbonic anhydrase	-1.14042	3.29242	0.000655257	3.18359
Rv1285_cysD	Rv1285	cysD	Probable sulfate adenylyltransferase subunit 2 CysD	0.249933	1.63579	0.00814137	2.0893
Rv1286_cysN	Rv1286	cysN	Probable bifunctional enzyme CysN/CysC: sulfate adenyltransferase (subunit 1) + adenylylsulfate kinase	-0.198966	1.8504	0.00537566	2.26957
Rv1287_Rv1287	Rv1287	Rv1287	Conserved hypothetical protein	0.154637	0.0640553	0.779267	0.108314
Rv1288_Rv1288	Rv1288	Rv1288	Conserved protein	0.824649	2.08104	0.00327382	2.48495
Rv1289_Rv1289	Rv1289	Rv1289	Unknown protein	-0.710247	0.736201	0.0854587	1.06824
Rv1290c_Rv1290c	Rv1290c	Rv1290c	Conserved protein	0.582851	0.226685	0.41931	0.377465
Rv1292_argS	Rv1292	argS	Probable arginyl-tRNA synthetase ArgS (ARGRS) (arginine--tRNA ligase)	0.111824	0.779583	0.0760232	1.11905
Rv1293_lysA	Rv1293	lysA	Diaminopimelate decarboxylase LysA (DAP decarboxylase)	0.465594	2.20197	0.00250746	2.60077
Rv1294_thrA	Rv1294	thrA	Probable homoserine dehydrogenase ThrA	0.641223	3.46949	0.000772334	3.11219
Rv1295_thrC	Rv1295	thrC	Threonine synthase ThrC (ts)	-0.159375	0.59312	0.129771	0.886822
Rv1296_thrB	Rv1296	thrB	Probable homoserine kinase ThrB	0.559163	3.22913	0.000768879	3.11414
Rv1297_rho	Rv1297	rho	Probable transcription termination factor Rho homolog	0.0947652	0.454033	0.195073	0.709803
Rv1298_rpmE	Rv1298	rpmE	50S ribosomal protein L31 RpmE	1.80127	2.63337	0.00118169	2.9275
Rv1299_prfA	Rv1299	prfA	Probable peptide chain release factor 1 PrfA (RF-1)	0.360578	1.41126	0.0131977	1.8795
Rv1301_Rv1301	Rv1301	Rv1301	Conserved protein	-0.0304232	0.0927586	0.697341	0.156555
Rv1304_atpB	Rv1304	atpB	Probable ATP synthase a chain AtpB (protein 6)	-0.0117064	0.0114199	0.957093	0.0190459
Rv1306_atpF	Rv1306	atpF	Probable ATP synthase B chain AtpF	-0.0750389	0.175055	0.505755	0.29606
Rv1307_atpH	Rv1307	atpH	Probable ATP synthase delta chain AtpH	0.245633	1.13756	0.0265232	1.57637
Rv1308_atpA	Rv1308	atpA	Probable ATP synthase alpha chain AtpA	-0.357888	3.17881	0.000732026	3.13547
Rv1309_atpG	Rv1309	atpG	Probable ATP synthase gamma chain AtpG	-0.347935	1.21834	0.0221867	1.65391
Rv1310_atpD	Rv1310	atpD	Probable ATP synthase beta chain AtpD	-0.885786	4.653	0.0001	4
Rv1311_atpC	Rv1311	atpC	Probable ATP synthase epsilon chain AtpC	-0.944471	0.687798	0.0993483	1.00284
Rv1314c_Rv1314c	Rv1314c	Rv1314c	Conserved protein	-0.116517	0.108546	0.653444	0.184792
Rv1315_murA	Rv1315	murA	Probable UDP-N-acetylglucosamine 1-carboxyvinyltransferase MurA	-0.182074	0.567048	0.139711	0.854769
Rv1316c_ogt	Rv1316c	ogt	Methylated-DNA--protein-cysteine methyltransferase Ogt (6-O-methylguanine-DNA methyltransferase) (O-6-methylguanine-DNA-alkyltransferase)	-0.0199351	0.124742	0.612541	0.212865
Rv1321_Rv1321	Rv1321	Rv1321	Conserved hypothetical protein	-0.424232	1.55965	0.00944977	2.02458
Rv1322_Rv1322	Rv1322	Rv1322	Conserved hypothetical protein	1.42504	0.770305	0.0776175	1.11004
Rv1322A_Rv1322A	Rv1322A	Rv1322A	Conserved protein	-0.722228	1.39993	0.0136029	1.86637
Rv1323_fadA4	Rv1323	fadA4	Probable acetyl-CoA acetyltransferase FadA4 (acetoacetyl-CoA thiolase)	-0.211631	0.555566	0.144441	0.84031
Rv1324_Rv1324	Rv1324	Rv1324	Possible thioredoxin	-0.147811	0.433861	0.207672	0.682622
Rv1326c_glgB	Rv1326c	glgB	1,4-alpha-glucan branching enzyme GlgB (glycogen branching enzyme)	0.604365	2.70306	0.000887574	3.0518
Rv1327c_glgE	Rv1327c	glgE	Probable glucanase GlgE	-0.289993	1.33214	0.0162117	1.79017
Rv1328_glgP	Rv1328	glgP	Probable glycogen phosphorylase GlgP	-0.371352	4.30731	0.0001	4
Rv1329c_dinG	Rv1329c	dinG	Probable ATP-dependent helicase DinG	0.101389	0.253172	0.379037	0.421318
Rv1330c_pncB1	Rv1330c	pncB1	Nicotinic acid phosphoribosyltransferase PncB1	0.14163	0.5758	0.136101	0.866139
Rv1331_Rv1331	Rv1331	Rv1331	Conserved hypothetical protein	-0.227967	0.317831	0.301016	0.52141
Rv1332_Rv1332	Rv1332	Rv1332	Probable transcriptional regulatory protein	0.0917168	0.322193	0.296379	0.528153
Rv1333_Rv1333	Rv1333	Rv1333	Probable hydrolase	-0.0771184	0.603009	0.125876	0.900057
Rv1334_mec	Rv1334	mec	Possible hydrolase	-0.330076	1.55469	0.00945875	2.02417
Rv1335_cysO	Rv1335	cysO	Sulfur carrier protein CysO	-0.880602	2.05657	0.0033734	2.47193
Rv1336_cysM	Rv1336	cysM	Cysteine synthase B CysM (CSASE B) (O-phosphoserine sulfhydrylase B) (O-phosphoserine (thiol)-lyase B)	-0.440095	1.44995	0.01249	1.90344
Rv1338_murI	Rv1338	murI	Probable glutamate racemase MurI	0.227425	0.509035	0.165612	0.780908
Rv1339_Rv1339	Rv1339	Rv1339	Conserved protein	-0.37201	1.85956	0.00525553	2.27938
Rv1340_rphA	Rv1340	rphA	Probable ribonuclease RphA (RNase PH) (tRNA nucleotidyltransferase)	-0.0524988	0.220526	0.428401	0.36815
Rv1341_Rv1341	Rv1341	Rv1341	Conserved protein	0.0941925	0.338348	0.281513	0.550502
Rv1342c_Rv1342c	Rv1342c	Rv1342c	Conserved membrane protein	3.23251	5.45631	0.0001	4
Rv1345_mbtM	Rv1345	mbtM	Probable fatty acyl-AMP ligase MbtM	0.252196	1.18583	0.0239226	1.62119
Rv1346_mbtN	Rv1346	mbtN	Acyl-CoA dehydrogenase MbtN	0.706233	0.432535	0.208087	0.681755
Rv1347c_mbtK	Rv1347c	mbtK	Lysine N-acetyltransferase MbtK	-0.38455	0.460643	0.191501	0.717829
Rv1350_fabG2	Rv1350	fabG2	Probable 3-oxoacyl-	0.628884	2.27148	0.00228004	2.64206
Rv1360_Rv1360	Rv1360	Rv1360	Probable oxidoreductase	-0.642873	1.9797	0.00407554	2.38981
Rv1362c_Rv1362c	Rv1362c	Rv1362c	Possible membrane protein	0.102936	0.448668	0.198628	0.70196
Rv1363c_Rv1363c	Rv1363c	Rv1363c	Possible membrane protein	0.195796	0.893805	0.0538285	1.26899
Rv1364c_Rv1364c	Rv1364c	Rv1364c	Possible sigma factor regulatory protein	-0.658897	2.6456	0.00113165	2.94629
Rv1366_Rv1366	Rv1366	Rv1366	Hypothetical protein	-0.461044	0.445638	0.200522	0.697838
Rv1366A_Rv1366A	Rv1366A	Rv1366A	Conserved protein	0.555897	0.805901	0.0707158	1.15048
Rv1367c_Rv1367c	Rv1367c	Rv1367c	Conserved protein	0.627303	2.77781	0.000845679	3.07279
Rv1368_lprF	Rv1368	lprF	Probable conserved lipoprotein LprF	0.266145	1.20125	0.0227987	1.64209
Rv1373_Rv1373	Rv1373	Rv1373	Glycolipid sulfotransferase	0.769202	2.01399	0.00358301	2.44575
Rv1377c_Rv1377c	Rv1377c	Rv1377c	Putative transferase	0.493385	2.00632	0.00366538	2.43588
Rv1379_pyrR	Rv1379	pyrR	Probable pyrimidine operon regulatory protein PyrR	0.082685	0.708481	0.0928623	1.03216
Rv1380_pyrB	Rv1380	pyrB	Probable aspartate carbamoyltransferase PyrB (ATCase) (aspartate transcarbamylase)	-0.248461	0.756092	0.0811101	1.09093
Rv1381_pyrC	Rv1381	pyrC	Probable dihydroorotase PyrC (DHOase)	-0.595828	2.65182	0.00113803	2.94385
Rv1383_carA	Rv1383	carA	Probable carbamoyl-phosphate synthase small chain CarA (carbamoyl-phosphate synthetase glutamine chain)	-0.496639	2.2462	0.00251578	2.59933
Rv1384_carB	Rv1384	carB	Probable carbamoyl-phosphate synthase large chain CarB (carbamoyl-phosphate synthetase ammonia chain)	-0.242198	1.70793	0.00666333	2.17631
Rv1385_pyrF	Rv1385	pyrF	Probable orotidine 5'-phosphate decarboxylase PyrF (OMP decarboxylase) (ompdecase)	-0.633416	2.43914	0.00151942	2.81832
Rv1387_PPE20	Rv1387	PPE20	PPE family protein PPE20	-1.1326	2.05526	0.00337008	2.47236
Rv1388_mihF	Rv1388	mihF	Putative integration host factor MihF	0.25375	1.36225	0.014753	1.83112
Rv1390_rpoZ	Rv1390	rpoZ	Probable DNA-directed RNA polymerase (omega chain) RpoZ (transcriptase omega chain) (RNA polymerase omega subunit)	3.55482	2.41781	0.00148694	2.82771
Rv1391_dfp	Rv1391	dfp	Probable DNA/pantothenate metabolism flavoprotein homolog Dfp	-0.498293	1.98572	0.00393928	2.40458
Rv1392_metK	Rv1392	metK	Probable S-adenosylmethionine synthetase MetK (mat) (AdoMet synthetase) (methionine adenosyltransferase)	0.0331235	0.0761176	0.743803	0.128542
Rv1393c_Rv1393c	Rv1393c	Rv1393c	Probable monoxygenase	0.0182152	0.104412	0.663764	0.177986
Rv1397c_vapC10	Rv1397c	vapC10	Possible toxin VapC10	-0.136252	0.193732	0.471056	0.326927
Rv1398c_vapB10	Rv1398c	vapB10	Possible antitoxin VapB10	-0.417201	0.926235	0.049011	1.30971
Rv1399c_nlhH	Rv1399c	nlhH	Probable non lipolytic carboxylesterase NlhH	-0.247826	1.29513	0.017792	1.74978
Rv1400c_lipI	Rv1400c	lipI	Probable lipase LipH	-0.393424	1.67488	0.00703843	2.15252
Rv1402_priA	Rv1402	priA	Putative primosomal protein N' PriA (replication factor Y)	1.61572	3.36851	0.000699739	3.15506
Rv1404_Rv1404	Rv1404	Rv1404	Probable transcriptional regulatory protein	0.625464	1.8713	0.00524888	2.27993
Rv1406_fmt	Rv1406	fmt	Probable methionyl-tRNA formyltransferase Fmt	0.85108	1.93508	0.00441621	2.35495
Rv1407_fmu	Rv1407	fmu	Probable Fmu protein (sun protein)	0.414185	0.947286	0.0464379	1.33313
Rv1408_rpe	Rv1408	rpe	Probable ribulose-phosphate 3-epimerase Rpe (PPE) (R5P3E) (pentose-5-phosphate 3-epimerase)	-1.35825	1.24721	0.020178	1.69512
Rv1409_ribG	Rv1409	ribG	Probable bifunctional riboflavin biosynthesis protein RibG : diaminohydroxyphosphoribosylaminopyrimidine deaminase (riboflavin-specific deaminase) + 5-amino-6-(5-phosphoribosylamino) uracil reductase (HTP reductase)	-0.509577	3.20095	0.000751678	3.12397
Rv1410c_Rv1410c	Rv1410c	Rv1410c	Aminoglycosides/tetracycline-transport integral membrane protein	1.05906	1.87188	0.00515714	2.28759
Rv1411c_lprG	Rv1411c	lprG	Conserved lipoprotein LprG	2.64391	3.65011	0.000960573	3.01747
Rv1412_ribC	Rv1412	ribC	Probable riboflavin synthase alpha chain RibC (RibE)	0.545118	1.60564	0.00867089	2.06194
Rv1415_ribA2	Rv1415	ribA2	Probable riboflavin biosynthesis protein RibA2 : GTP cyclohydrolase II + 3,4-dihydroxy-2-butanone 4-phosphate synthase (DHBP synthase)	-0.617346	2.27589	0.00228761	2.64062
Rv1416_ribH	Rv1416	ribH	Probable riboflavin synthase beta chain RibH (6,7-dimethyl-8-ribityllumazine synthase) (DMRL synthase) (lumazine synthase)	2.10999	3.03406	0.000654971	3.18378
Rv1417_Rv1417	Rv1417	Rv1417	Possible conserved membrane protein	1.09928	1.80443	0.00571972	2.24263
Rv1420_uvrC	Rv1420	uvrC	Probable excinuclease ABC (subunit C-nuclease) UvrC	1.75297	2.99818	0.000638783	3.19465
Rv1421_Rv1421	Rv1421	Rv1421	Conserved protein	-0.389677	1.28489	0.0184083	1.73499
Rv1422_Rv1422	Rv1422	Rv1422	Conserved hypothetical protein	0.266186	0.774905	0.0766374	1.11556
Rv1423_whiA	Rv1423	whiA	Probable transcriptional regulatory protein WhiA	0.69361	2.84151	0.000764415	3.11667
Rv1425_Rv1425	Rv1425	Rv1425	Possible triacylglycerol synthase (diacylglycerol acyltransferase)	-0.765062	1.78123	0.00607521	2.21644
Rv1427c_fadD12	Rv1427c	fadD12	Possible long-chain-fatty-acid--CoA ligase FadD12 (fatty-acid-CoA synthetase) (fatty-acid-CoA synthase)	-0.79919	5.20167	0.0001	4
Rv1428c_Rv1428c	Rv1428c	Rv1428c	Conserved hypothetical protein	-1.0487	4.47735	0.0001	4
Rv1429_Rv1429	Rv1429	Rv1429	Conserved protein	0.63887	0.725922	0.0880704	1.05517
Rv1431_Rv1431	Rv1431	Rv1431	Conserved membrane protein	1.60366	2.80195	0.000874003	3.05849
Rv1436_gap	Rv1436	gap	Probable glyceraldehyde 3-phosphate dehydrogenase Gap (GAPDH)	0.763372	2.05938	0.00339346	2.46936
Rv1437_pgk	Rv1437	pgk	Probable phosphoglycerate kinase Pgk	-0.129728	1.13054	0.0269557	1.56935
Rv1438_tpi	Rv1438	tpi	Probable triosephosphate isomerase Tpi (TIM)	0.807458	2.78988	0.000861635	3.06468
Rv1439c_Rv1439c	Rv1439c	Rv1439c	Unknown protein	0.581189	1.06077	0.0330019	1.48146
Rv1442_bisC	Rv1442	bisC	Probable biotin sulfoxide reductase BisC (BDS reductase) (BSO reductase)	-0.33353	0.937662	0.04717	1.32633
Rv1443c_Rv1443c	Rv1443c	Rv1443c	Unknown protein	1.21818	2.68719	0.000867052	3.06195
Rv1444c_Rv1444c	Rv1444c	Rv1444c	Unknown protein	-1.36578	3.55932	0.000878689	3.05616
Rv1445c_devB	Rv1445c	devB	Probable 6-phosphogluconolactonase DevB (6PGL)	-1.02007	2.84691	0.000769486	3.1138
Rv1446c_opcA	Rv1446c	opcA	Putative OXPP cycle protein OpcA	-1.35465	4.23184	0.0001	4
Rv1447c_zwf2	Rv1447c	zwf2	Probable glucose-6-phosphate 1-dehydrogenase Zwf2 (G6PD)	-1.5557	4.0101	0.000388571	3.41053
Rv1448c_tal	Rv1448c	tal	Probable transaldolase Tal	0.0523782	0.114599	0.638114	0.195102
Rv1449c_tkt	Rv1449c	tkt	Transketolase Tkt (TK)	-0.341274	2.33646	0.001888	2.724
Rv1454c_qor	Rv1454c	qor	Probable quinone reductase Qor (NADPH:quinone reductase) (zeta-crystallin homolog protein)	0.701869	1.51979	0.0104554	1.98066
Rv1455_Rv1455	Rv1455	Rv1455	Conserved protein	-0.467571	2.29073	0.00214939	2.66768
Rv1458c_Rv1458c	Rv1458c	Rv1458c	Probable unidentified antibiotic-transport ATP-binding protein ABC transporter	-0.624703	2.69679	0.000878477	3.05627
Rv1460_Rv1460	Rv1460	Rv1460	Probable transcriptional regulatory protein	0.371873	1.41318	0.0132073	1.87919
Rv1461_Rv1461	Rv1461	Rv1461	Conserved protein	-0.181724	0.769196	0.0777916	1.10907
Rv1462_Rv1462	Rv1462	Rv1462	Conserved hypothetical protein	0.854567	3.70098	0.000625	3.20412
Rv1463_Rv1463	Rv1463	Rv1463	Probable conserved ATP-binding protein ABC transporter	0.141614	0.800644	0.0712172	1.14742
Rv1464_csd	Rv1464	csd	Probable cysteine desulfurase Csd	-0.730583	5.14497	0.0001	4
Rv1465_Rv1465	Rv1465	Rv1465	Possible nitrogen fixation related protein	0.0380678	0.0969809	0.685749	0.163835
Rv1466_Rv1466	Rv1466	Rv1466	Conserved protein	-0.673545	0.581794	0.134138	0.872448
Rv1467c_fadE15	Rv1467c	fadE15	Probable acyl-CoA dehydrogenase FadE15	-1.04761	3.4538	0.000761364	3.11841
Rv1471_trxB1	Rv1471	trxB1	Probable thioredoxin TrxB1	0.571253	2.09899	0.00324117	2.4893
Rv1472_echA12	Rv1472	echA12	Possible enoyl-CoA hydratase EchA12 (enoyl hydrase) (unsaturated acyl-CoA hydratase) (crotonase)	-0.246162	1.10818	0.0287245	1.54175
Rv1473_Rv1473	Rv1473	Rv1473	Probable macrolide-transport ATP-binding protein ABC transporter	0.679845	2.21437	0.00248335	2.60496
Rv1474c_Rv1474c	Rv1474c	Rv1474c	Probable transcriptional regulatory protein	-0.916997	1.62989	0.00828823	2.08154
Rv1475c_acn	Rv1475c	acn	Probable iron-regulated aconitate hydratase Acn (citrate hydro-lyase) (aconitase)	-0.497368	2.81611	0.000883871	3.05361
Rv1476_Rv1476	Rv1476	Rv1476	Possible membrane protein	1.47233	2.64037	0.00112535	2.94871
Rv1477_ripA	Rv1477	ripA	Peptidoglycan hydrolase	-0.475794	0.833501	0.0655717	1.18328
Rv1479_moxR1	Rv1479	moxR1	Probable transcriptional regulatory protein MoxR1	0.451239	1.58416	0.008925	2.04939
Rv1480_Rv1480	Rv1480	Rv1480	Conserved protein	0.253778	1.20885	0.0225655	1.64656
Rv1481_Rv1481	Rv1481	Rv1481	Probable membrane protein	1.4924	3.79945	0.000711111	3.14806
Rv1483_fabG1	Rv1483	fabG1	3-oxoacyl-	-0.285122	0.57108	0.138113	0.859765
Rv1484_inhA	Rv1484	inhA	NADH-dependent enoyl-	-0.119689	0.453042	0.195894	0.707979
Rv1485_hemZ	Rv1485	hemZ	Ferrochelatase HemZ (protoheme ferro-lyase) (heme synthetase)	-0.153613	0.246743	0.388205	0.410939
Rv1486c_Rv1486c	Rv1486c	Rv1486c	Conserved hypothetical protein	0.609616	2.39433	0.0017277	2.76253
Rv1487_Rv1487	Rv1487	Rv1487	Conserved membrane protein	1.84249	2.01202	0.00357956	2.44617
Rv1488_Rv1488	Rv1488	Rv1488	Possible exported conserved protein	0.63027	2.83522	0.000831424	3.08018
Rv1489_Rv1489	Rv1489	Rv1489	Conserved protein	1.90825	1.07099	0.0317529	1.49822
Rv1492_mutA	Rv1492	mutA	Probable methylmalonyl-CoA mutase small subunit MutA (MCM)	-0.522002	1.56546	0.0093385	2.02972
Rv1493_mutB	Rv1493	mutB	Probable methylmalonyl-CoA mutase large subunit MutB (MCM)	-0.483499	1.7838	0.00603082	2.21962
Rv1494_mazE4	Rv1494	mazE4	Possible antitoxin MazE4	-1.76303	1.49921	0.011003	1.95849
Rv1495_mazF4	Rv1495	mazF4	Possible toxin MazF4	-1.23147	1.41619	0.0131325	1.88165
Rv1496_Rv1496	Rv1496	Rv1496	Possible transport system kinase	-0.536443	2.18508	0.00253545	2.59594
Rv1497_lipL	Rv1497	lipL	Probable esterase LipL	-0.684869	2.33667	0.00189016	2.7235
Rv1498A_Rv1498A	Rv1498A	Rv1498A	Conserved protein	-0.846991	1.38424	0.013902	1.85692
Rv1498c_Rv1498c	Rv1498c	Rv1498c	Probable methyltransferase	0.444773	1.39932	0.013593	1.86668
Rv1500_Rv1500	Rv1500	Rv1500	Probable glycosyltransferase	-0.559038	0.525034	0.157855	0.801742
Rv1501_Rv1501	Rv1501	Rv1501	Conserved hypothetical protein	-0.447899	1.05415	0.0335459	1.47436
Rv1502_Rv1502	Rv1502	Rv1502	Hypothetical protein	-0.588502	2.40049	0.00168198	2.77418
Rv1507c_Rv1507c	Rv1507c	Rv1507c	Conserved protein	-0.400403	0.490483	0.175524	0.755663
Rv1508c_Rv1508c	Rv1508c	Rv1508c	Probable membrane protein	1.35685	2.49699	0.00152091	2.8179
Rv1511_gmdA	Rv1511	gmdA	GDP-D-mannose dehydratase GmdA (GDP-mannose 4,6 dehydratase) (GMD)	-0.29296	1.37661	0.0142219	1.84704
Rv1512_epiA	Rv1512	epiA	Probable nucleotide-sugar epimerase EpiA	0.346837	2.24104	0.00251031	2.60027
Rv1513_Rv1513	Rv1513	Rv1513	Conserved protein	0.593662	1.96913	0.00415745	2.38117
Rv1514c_Rv1514c	Rv1514c	Rv1514c	Conserved hypothetical protein	-0.0988202	0.14432	0.568478	0.245286
Rv1516c_Rv1516c	Rv1516c	Rv1516c	Probable sugar transferase	0.849989	2.42554	0.0015012	2.82356
Rv1521_fadD25	Rv1521	fadD25	Probable fatty-acid-AMP ligase FadD25 (fatty-acid-AMP synthetase) (fatty-acid-AMP synthase)	-0.453997	3.22852	0.000765376	3.11613
Rv1523_Rv1523	Rv1523	Rv1523	Probable methyltransferase	0.428939	1.27145	0.0188465	1.72477
Rv1524_Rv1524	Rv1524	Rv1524	Probable glycosyltransferase	-0.38965	1.36736	0.014601	1.83562
Rv1525_wbbL2	Rv1525	wbbL2	Possible rhamnosyl transferase WbbL2	1.05758	2.4136	0.00169395	2.7711
Rv1526c_Rv1526c	Rv1526c	Rv1526c	Probable glycosyltransferase	-2.64944	4.08876	0.00043871	3.35782
Rv1527c_pks5	Rv1527c	pks5	Probable polyketide synthase Pks5	0.0167027	0.0753313	0.745194	0.127731
Rv1529_fadD24	Rv1529	fadD24	Probable fatty-acid-AMP ligase FadD24 (fatty-acid-AMP synthetase) (fatty-acid-AMP synthase)	0.169861	0.52475	0.157939	0.801511
Rv1530_adh	Rv1530	adh	Probable alcohol dehydrogenase Adh	-0.101481	0.33479	0.284668	0.545661
Rv1531_Rv1531	Rv1531	Rv1531	Conserved protein	-0.313155	0.760243	0.0799173	1.09736
Rv1532c_Rv1532c	Rv1532c	Rv1532c	Conserved hypothetical protein	0.11925	0.0573685	0.800195	0.0968042
Rv1533_Rv1533	Rv1533	Rv1533	Conserved protein	-0.584712	3.69185	0.000620155	3.2075
Rv1536_ileS	Rv1536	ileS	Isoleucyl-tRNA synthetase IleS	0.517162	2.99993	0.000641221	3.19299
Rv1537_dinX	Rv1537	dinX	Probable DNA polymerase IV DinX (pol IV 1) (DNA nucleotidyltransferase (DNA-directed))	0.42866	1.31269	0.0169909	1.76978
Rv1538c_ansA	Rv1538c	ansA	Probable L-aparaginase AnsA	-0.644438	3.40314	0.000726287	3.13889
Rv1540_Rv1540	Rv1540	Rv1540	Conserved hypothetical protein member of yabO/yceC/yfiI family	0.50865	2.71979	0.000900901	3.04532
Rv1543_Rv1543	Rv1543	Rv1543	Possible fatty acyl-CoA reductase	0.0969629	0.428983	0.210397	0.67696
Rv1544_Rv1544	Rv1544	Rv1544	Possible ketoacyl reductase	-0.970319	4.37377	0.0001	4
Rv1546_Rv1546	Rv1546	Rv1546	Conserved protein	-0.242869	0.77856	0.0759607	1.11941
Rv1547_dnaE1	Rv1547	dnaE1	Probable DNA polymerase III (alpha chain) DnaE1 (DNA nucleotidyltransferase)	-1.00377	3.16835	0.000722581	3.14111
Rv1549_fadD11.1	Rv1549	fadD11.1	Possible fatty-acid-CoA ligase FadD11.1 (fatty-acid-CoA synthetase) (fatty-acid-CoA synthase)	-0.856066	1.71037	0.00668003	2.17522
Rv1556_Rv1556	Rv1556	Rv1556	Possible regulatory protein	2.65204	3.34588	0.000687179	3.16293
Rv1558_Rv1558	Rv1558	Rv1558	Conserved protein	0.665366	5.43194	0.0001	4
Rv1559_ilvA	Rv1559	ilvA	Probable threonine dehydratase IlvA	0.149628	0.996887	0.0397706	1.40044
Rv1564c_treX	Rv1564c	treX	Probable maltooligosyltrehalose synthase TreX	-0.263879	1.11792	0.0276654	1.55806
Rv1565c_Rv1565c	Rv1565c	Rv1565c	Conserved hypothetical membrane protein	-0.107152	0.07412	0.749079	0.125472
Rv1566c_Rv1566c	Rv1566c	Rv1566c	Possible Inv protein	1.3775	2.43057	0.00151025	2.82095
Rv1568_bioA	Rv1568	bioA	Adenosylmethionine-8-amino-7-oxononanoate aminotransferase BioA	-1.08525	1.97645	0.00406403	2.39104
Rv1569_bioF1	Rv1569	bioF1	Probable 8-amino-7-oxononanoate synthase BioF1 (AONS) (8-amino-7-ketopelargonate synthase) (7-keto-8-amino-pelargonic acid synthetase) (7-KAP synthetase) (L-alanine--pimelyl CoA ligase)	-0.364502	0.839177	0.064513	1.19035
Rv1570_bioD	Rv1570	bioD	Dethiobiotin synthetase BioD	-0.456399	2.146	0.00283831	2.54694
Rv1576c_Rv1576c	Rv1576c	Rv1576c	Probable PhiRv1 phage protein	0.0891261	0.2398	0.398466	0.399609
Rv1577c_Rv1577c	Rv1577c	Rv1577c	Probable PhiRv1 phage protein	-0.257296	0.298508	0.32191	0.492266
Rv1580c_Rv1580c	Rv1580c	Rv1580c	Probable PhiRv1 phage protein	-2.07543	1.6888	0.00693992	2.15865
Rv1585c_Rv1585c	Rv1585c	Rv1585c	Possible phage PhiRv1 protein	0.703271	1.14105	0.0263014	1.58002
Rv1586c_Rv1586c	Rv1586c	Rv1586c	Probable PhiRv1 integrase	0.404068	0.630403	0.116782	0.932624
Rv1589_bioB	Rv1589	bioB	Probable biotin synthetase BioB	-1.49204	3.8726	0.000551724	3.25828
Rv1590_Rv1590	Rv1590	Rv1590	Conserved hypothetical protein	-0.810131	1.61186	0.00862689	2.06415
Rv1591_Rv1591	Rv1591	Rv1591	Probable transmembrane protein	1.9512	3.49219	0.000797619	3.0982
Rv1592c_Rv1592c	Rv1592c	Rv1592c	Conserved hypothetical protein	0.975655	1.81608	0.00565278	2.24774
Rv1593c_Rv1593c	Rv1593c	Rv1593c	Conserved protein	1.19568	4.70231	0.0001	4
Rv1594_nadA	Rv1594	nadA	Probable quinolinate synthetase NadA	-1.01626	2.99041	0.000631579	3.19957
Rv1595_nadB	Rv1595	nadB	Probable L-aspartate oxidase NadB	-0.549102	3.07292	0.000670659	3.1735
Rv1596_nadC	Rv1596	nadC	Probable nicotinate-nucleotide pyrophosphatase NadC	0.222091	1.01258	0.0378924	1.42145
Rv1598c_Rv1598c	Rv1598c	Rv1598c	Conserved protein	1.36972	3.17787	0.000730435	3.13642
Rv1599_hisD	Rv1599	hisD	Probable histidinol dehydrogenase HisD (HDH)	0.340753	1.68679	0.00698684	2.15572
Rv1600_hisC1	Rv1600	hisC1	Probable histidinol-phosphate aminotransferase HisC1	0.0476956	0.225517	0.420935	0.375785
Rv1601_hisB	Rv1601	hisB	Probable imidazole glycerol-phosphate dehydratase HisB	-0.945485	2.37439	0.0018051	2.7435
Rv1602_hisH	Rv1602	hisH	Probable amidotransferase HisH	-0.628867	1.26427	0.0189449	1.72251
Rv1603_hisA	Rv1603	hisA	Probable phosphoribosylformimino-5-aminoimidazole carboxamide ribotide isomerase HisA	2.26044	3.33349	0.000681934	3.16626
Rv1605_hisF	Rv1605	hisF	Probable cyclase HisF	-0.1774	0.532985	0.15411	0.812169
Rv1606_hisI	Rv1606	hisI	Probable phosphoribosyl-AMP 1,6 cyclohydrolase HisI	-0.118257	0.169473	0.51607	0.287291
Rv1608c_bcpB	Rv1608c	bcpB	Probable peroxidoxin BcpB	-0.475756	2.29209	0.00210268	2.67723
Rv1609_trpE	Rv1609	trpE	Anthranilate synthase component I TrpE (glutamine amidotransferase)	0.339254	2.91077	0.000669014	3.17456
Rv1611_trpC	Rv1611	trpC	Probable indole-3-glycerol phosphate synthase TrpC	0.0484462	0.165564	0.523932	0.280725
Rv1612_trpB	Rv1612	trpB	Tryptophan synthase, beta subunit TrpB	-0.733677	2.44176	0.00152311	2.81727
Rv1613_trpA	Rv1613	trpA	Probable tryptophan synthase, alpha subunit TrpA	-0.223424	0.87793	0.0565879	1.24728
Rv1614_lgt	Rv1614	lgt	Possible prolipoprotein diacylglyceryl transferases Lgt	1.39933	2.67873	0.00104023	2.98287
Rv1617_pykA	Rv1617	pykA	Probable pyruvate kinase PykA	-0.491431	2.99718	0.000637571	3.19547
Rv1618_tesB1	Rv1618	tesB1	Probable acyl-CoA thioesterase II TesB1	-0.992932	2.71813	0.000898204	3.04663
Rv1623c_cydA	Rv1623c	cydA	Probable integral membrane cytochrome D ubiquinol oxidase (subunit I) CydA (cytochrome BD-I oxidase subunit I)	1.17686	0.817821	0.0689489	1.16147
Rv1626_Rv1626	Rv1626	Rv1626	Probable two-component system transcriptional regulator	-0.94834	1.86846	0.00528356	2.27707
Rv1627c_Rv1627c	Rv1627c	Rv1627c	Probable nonspecific lipid-transfer protein	0.0630074	0.244041	0.392205	0.406487
Rv1628c_Rv1628c	Rv1628c	Rv1628c	Conserved protein	-0.21231	0.456693	0.193536	0.713238
Rv1629_polA	Rv1629	polA	Probable DNA polymerase I PolA	-0.313558	1.81384	0.00564298	2.24849
Rv1630_rpsA	Rv1630	rpsA	30S ribosomal protein S1 RpsA	0.358911	2.96391	0.00061426	3.21165
Rv1631_coaE	Rv1631	coaE	Probable dephospho-CoA kinase CoaE (dephosphocoenzyme a kinase)	0.224373	0.837181	0.0648718	1.18794
Rv1632c_Rv1632c	Rv1632c	Rv1632c	Hypothetical protein	-2.04624	2.73109	0.000829047	3.08142
Rv1633_uvrB	Rv1633	uvrB	Probable excinuclease ABC (subunit B-helicase) UvrB	-0.39453	1.6075	0.00863341	2.06382
Rv1636_TB15.3	Rv1636	TB15.3	Iron-regulated universal stress protein family protein TB15.3	0.293187	0.791751	0.0732125	1.13541
Rv1637c_Rv1637c	Rv1637c	Rv1637c	Conserved protein	-0.272798	1.02996	0.0358015	1.4461
Rv1638_uvrA	Rv1638	uvrA	Probable excinuclease ABC (subunit A-DNA-binding ATPase) UvrA	0.557411	2.17668	0.00251945	2.59869
Rv1638A_Rv1638A	Rv1638A	Rv1638A	Conserved hypothetical protein	-1.93573	2.86702	0.00078511	3.10507
Rv1640c_lysX	Rv1640c	lysX	Lysyl-tRNA synthetase 2 LysX	0.677878	0.911305	0.0511684	1.291
Rv1641_infC	Rv1641	infC	Probable initiation factor if-3 InfC	0.589123	1.97958	0.0040717	2.39022
Rv1642_rpmI	Rv1642	rpmI	50S ribosomal protein L35 RpmI	2.51497	4.00794	0.000386364	3.413
Rv1643_rplT	Rv1643	rplT	50S ribosomal protein L20 RplT	4.34093	3.31707	0.000668329	3.17501
Rv1646_PE17	Rv1646	PE17	PE family protein PE17	-1.632	0.880141	0.0560745	1.25123
Rv1647_Rv1647	Rv1647	Rv1647	Adenylate cyclase (ATP pyrophosphate-lyase) (adenylyl cyclase)	1.02339	3.63344	0.000950355	3.02211
Rv1649_pheS	Rv1649	pheS	Probable phenylalanyl-tRNA synthetase, alpha chain PheS	0.312872	1.71171	0.00668562	2.17486
Rv1650_pheT	Rv1650	pheT	Probable phenylalanyl-tRNA synthetase, beta chain PheT	0.561232	2.0645	0.00335586	2.4742
Rv1652_argC	Rv1652	argC	Probable N-acetyl-gamma-glutamyl-phoshate reductase ArgC	0.208048	0.580249	0.134691	0.870661
Rv1653_argJ	Rv1653	argJ	Probable glutamate N-acetyltransferase ArgJ	-0.646076	2.38285	0.00181352	2.74148
Rv1654_argB	Rv1654	argB	Probable acetylglutamate kinase ArgB	-0.589564	2.11248	0.00304665	2.51618
Rv1655_argD	Rv1655	argD	Probable acetylornithine aminotransferase ArgD	-0.455382	1.69685	0.00678808	2.16825
Rv1656_argF	Rv1656	argF	Probable ornithine carbamoyltransferase, anabolic ArgF	-0.710566	3.50977	0.000824615	3.08375
Rv1657_argR	Rv1657	argR	Probable arginine repressor ArgR (AHRC)	-0.652235	1.81444	0.00564788	2.24811
Rv1658_argG	Rv1658	argG	Probable argininosuccinate synthase ArgG	-0.499404	2.98471	0.000626866	3.20283
Rv1659_argH	Rv1659	argH	Probable argininosuccinate lyase ArgH	-0.495531	2.56763	0.00144782	2.83929
Rv1660_pks10	Rv1660	pks10	Chalcone synthase Pks10	-0.608462	2.30217	0.00205624	2.68693
Rv1661_pks7	Rv1661	pks7	Probable polyketide synthase Pks7	-0.0972843	0.12134	0.621446	0.206597
Rv1665_pks11	Rv1665	pks11	Chalcone synthase Pks11	-1.13868	3.82546	0.000733945	3.13434
Rv1676_Rv1676	Rv1676	Rv1676	Unknown protein	0.507872	1.2923	0.0180362	1.74385
Rv1677_dsbF	Rv1677	dsbF	Probable conserved lipoprotein DsbF	0.882704	2.51124	0.00148338	2.82875
Rv1679_fadE16	Rv1679	fadE16	Possible acyl-CoA dehydrogenase FadE16	-1.48486	3.01647	0.000646154	3.18966
Rv1680_Rv1680	Rv1680	Rv1680	Hypothetical protein	-0.998914	3.85926	0.000543689	3.26465
Rv1683_Rv1683	Rv1683	Rv1683	Possible bifunctional enzyme; long-chain acyl-CoA synthase and lipase.	0.241242	1.8032	0.00578238	2.23789
Rv1684_Rv1684	Rv1684	Rv1684	Conserved hypothetical protein	-0.0536542	0.0278982	0.898652	0.0464085
Rv1687c_Rv1687c	Rv1687c	Rv1687c	Probable conserved ATP-binding protein ABC transporter	-0.810002	4.18338	0.0001	4
Rv1688_mpg	Rv1688	mpg	Possible 3-methyladenine DNA glycosylase Mpg	0.113767	0.325894	0.292298	0.534174
Rv1689_tyrS	Rv1689	tyrS	Probable tyrosyl-tRNA synthase TyrS (TYRRS)	-0.15063	0.727008	0.0877659	1.05667
Rv1691_Rv1691	Rv1691	Rv1691	Conserved hypothetical protein	1.32688	2.4062	0.00168396	2.77367
Rv1692_Rv1692	Rv1692	Rv1692	Probable phosphatase	0.00625467	0.020547	0.923888	0.0343807
Rv1695_ppnK	Rv1695	ppnK	Inorganic polyphosphate/ATP-NAD kinase PpnK (poly(P)/ATP NAD kinase)	-0.281091	1.15956	0.0251466	1.59952
Rv1696_recN	Rv1696	recN	Probable DNA repair protein RecN (recombination protein N)	-0.0841827	0.641071	0.113581	0.944694
Rv1697_Rv1697	Rv1697	Rv1697	Conserved hypothetical protein	-0.404917	1.37109	0.0144875	1.83901
Rv1698_mctB	Rv1698	mctB	Outer membrane protein MctB	0.0703349	0.225232	0.420978	0.375741
Rv1699_pyrG	Rv1699	pyrG	Probable CTP synthase PyrG	-0.608028	2.26202	0.00231833	2.63482
Rv1701_Rv1701	Rv1701	Rv1701	Probable integrase/recombinase	0.625571	1.76369	0.00636534	2.19618
Rv1703c_Rv1703c	Rv1703c	Rv1703c	Probable catechol-O-methyltransferase	-0.846013	2.2836	0.00224639	2.64851
Rv1707_Rv1707	Rv1707	Rv1707	Probable conserved transmembrane protein	1.12753	2.59134	0.00140701	2.8517
Rv1708_Rv1708	Rv1708	Rv1708	Putative initiation inhibitor protein	-0.606043	2.42151	0.00149403	2.82564
Rv1710_scpB	Rv1710	scpB	Possible segregation and condensation protein ScpB	0.25428	0.427662	0.211185	0.675337
Rv1711_Rv1711	Rv1711	Rv1711	Conserved hypothetical protein	0.490162	2.06823	0.00337263	2.47203
Rv1712_cmk	Rv1712	cmk	Cytidylate kinase Cmk (CMP kinase) (cytidine monophosphate kinase) (ck)	-0.214974	0.869405	0.0581716	1.23529
Rv1713_engA	Rv1713	engA	Probable GTP-binding protein EngA	0.632982	2.17611	0.00251681	2.59915
Rv1719_Rv1719	Rv1719	Rv1719	Probable transcriptional regulatory protein	0.515676	2.26586	0.00232088	2.63435
Rv1721c_vapB12	Rv1721c	vapB12	Possible antitoxin VapB12	-0.819509	1.51525	0.0106161	1.97403
Rv1722_Rv1722	Rv1722	Rv1722	Possible carboxylase	-1.36982	3.95242	0.000367568	3.43466
Rv1723_Rv1723	Rv1723	Rv1723	Probable hydrolase	0.257976	0.656082	0.10892	0.962892
Rv1725c_Rv1725c	Rv1725c	Rv1725c	Conserved hypothetical protein	-0.0758815	0.113456	0.640704	0.193343
Rv1728c_Rv1728c	Rv1728c	Rv1728c	Conserved hypothetical protein	-0.0153255	0.0146114	0.946701	0.0237872
Rv1729c_Rv1729c	Rv1729c	Rv1729c	Possible S-adenosylmethionine-dependent methyltransferase	1.1754	4.79347	0.0001	4
Rv1730c_Rv1730c	Rv1730c	Rv1730c	Possible penicillin-binding protein	0.805263	3.8499	0.000533333	3.273
Rv1731_gabD2	Rv1731	gabD2	Possible succinate-semialdehyde dehydrogenase	0.356543	2.20274	0.00251282	2.59984
Rv1732c_Rv1732c	Rv1732c	Rv1732c	Conserved protein	0.408451	2.87173	0.000789116	3.10286
Rv1742_Rv1742	Rv1742	Rv1742	Unknown protein	0.924615	1.36591	0.0146904	1.83297
Rv1743_pknE	Rv1743	pknE	Probable transmembrane serine/threonine-protein kinase E PknE (protein kinase E) (STPK E)	-0.881467	3.48456	0.000785924	3.10462
Rv1746_pknF	Rv1746	pknF	Anchored-membrane serine/threonine-protein kinase PknF (protein kinase F) (STPK F)	-0.346392	1.69944	0.00676183	2.16994
Rv1747_Rv1747	Rv1747	Rv1747	Probable conserved transmembrane ATP-binding protein ABC transporter	0.88189	2.69618	0.000875912	3.05754
Rv1748_Rv1748	Rv1748	Rv1748	Unknown protein	0.768396	2.15254	0.00276763	2.55789
Rv1750c_fadD1	Rv1750c	fadD1	Possible fatty-acid-CoA ligase FadD1 (fatty-acid-CoA synthetase) (fatty-acid-CoA synthase)	0.761925	3.1137	0.000692784	3.1594
Rv1751_Rv1751	Rv1751	Rv1751	Probable oxidoreductase	1.14532	3.79491	0.000704846	3.15191
Rv1754c_Rv1754c	Rv1754c	Rv1754c	Conserved protein	-0.227616	0.22707	0.418843	0.377949
Rv1761c_Rv1761c	Rv1761c	Rv1761c	Possible exported protein	-0.545357	0.430938	0.209085	0.679677
Rv1762c_Rv1762c	Rv1762c	Rv1762c	Unknown protein	-0.596506	1.73074	0.00656229	2.18294
Rv1765c_Rv1765c;Rv2015c_Rv2015c	Rv1765c	Rv1765c	Conserved hypothetical protein	1.35802	2.38914	0.00181776	2.74046
Rv1767_Rv1767	Rv1767	Rv1767	Conserved protein	0.259294	0.187105	0.483027	0.316029
Rv1769_Rv1769	Rv1769	Rv1769	Conserved protein	-0.151042	0.46808	0.187307	0.727446
Rv1770_Rv1770	Rv1770	Rv1770	Conserved protein	-1.41267	5.72087	0.0001	4
Rv1771_Rv1771	Rv1771	Rv1771	L-gulono-1,4-lactone dehydrogenase	-0.15534	0.670655	0.104186	0.982191
Rv1774_Rv1774	Rv1774	Rv1774	Probable oxidoreductase	-0.127278	0.375199	0.249212	0.603431
Rv1775_Rv1775	Rv1775	Rv1775	Conserved hypothetical protein	-0.0153313	0.0287891	0.895328	0.0480178
Rv1778c_Rv1778c	Rv1778c	Rv1778c	Unknown protein	1.39249	3.37899	0.000710875	3.14821
Rv1779c_Rv1779c	Rv1779c	Rv1779c	Possible integral membrane protein	1.95243	2.58984	0.0014751	2.83118
Rv1780_Rv1780	Rv1780	Rv1780	Conserved protein	-0.648716	3.45186	0.000759207	3.11964
Rv1781c_malQ	Rv1781c	malQ	Probable 4-alpha-glucanotransferase MalQ (amylomaltase) (disproportionating enzyme) (D-enzyme)	0.392198	1.23831	0.0208207	1.6815
Rv1782_eccB5	Rv1782	eccB5	ESX conserved component EccB5. ESX-5 type VII secretion system protein. Probable membrane protein.	0.317959	1.423	0.0130585	1.88411
Rv1783_eccC5	Rv1783	eccC5	ESX conserved component EccC5. ESX-5 type VII secretion system protein.	0.212287	1.10055	0.02913	1.53566
Rv1785c_cyp143	Rv1785c	cyp143	Probable cytochrome P450 143 Cyp143	0.0515823	0.141372	0.574526	0.24069
Rv1789_PPE26	Rv1789	PPE26	PPE family protein PPE26	0.406611	1.10581	0.0288289	1.54017
Rv1793_esxN;Rv3619c_esxV;Rv1037c_esxI	Rv1793	esxN	Putative ESAT-6 like protein EsxN (ESAT-6 like protein 5)	-2.06501	3.8092	0.000727273	3.1383
Rv1794_Rv1794	Rv1794	Rv1794	Conserved protein	-0.623186	2.62579	0.00129282	2.88846
Rv1795_eccD5	Rv1795	eccD5	ESX conserved component EccD5. ESX-5 type VII secretion system protein. Probable membrane protein.	1.41542	2.93471	0.000681004	3.16685
Rv1796_mycP5	Rv1796	mycP5	Probable proline rich membrane-anchored mycosin MycP5 (serine protease) (subtilisin-like protease) (subtilase-like) (mycosin-5)	-0.332235	1.32762	0.0164701	1.7833
Rv1797_eccE5	Rv1797	eccE5	ESX conserved component EccE5. ESX-5 type VII secretion system protein. Probable membrane protein.	0.265518	0.714699	0.0911408	1.04029
Rv1798_eccA5	Rv1798	eccA5	ESX conserved component EccA5. ESX-5 type VII secretion system protein.	-0.140697	1.17632	0.0244814	1.61116
Rv1808_PPE32	Rv1808	PPE32	PPE family protein PPE32	-0.19218	0.569745	0.138689	0.857958
Rv1810_Rv1810	Rv1810	Rv1810	Conserved protein	0.40141	0.649346	0.110616	0.956182
Rv1812c_Rv1812c	Rv1812c	Rv1812c	Probable dehydrogenase	-0.135006	0.509304	0.165563	0.781037
Rv1815_Rv1815	Rv1815	Rv1815	Conserved protein	-1.52002	1.26465	0.0189249	1.72297
Rv1816_Rv1816	Rv1816	Rv1816	Possible transcriptional regulatory protein	-0.851068	2.48813	0.00150754	2.82173
Rv1817_Rv1817	Rv1817	Rv1817	Possible flavoprotein	-0.443676	2.02006	0.00354739	2.45009
Rv1819c_bacA	Rv1819c	bacA	Probable drug-transport transmembrane ATP-binding protein ABC transporter BacA	3.60567	2.99333	0.000632768	3.19876
Rv1820_ilvG	Rv1820	ilvG	Probable acetolactate synthase IlvG (acetohydroxy-acid synthase)(ALS)	-0.711985	4.66354	0.0001	4
Rv1821_secA2	Rv1821	secA2	Possible preprotein translocase ATPase SecA2	0.722288	2.18329	0.0025301	2.59686
Rv1822_pgsA2	Rv1822	pgsA2	Probable CDP-diacylglycerol--glycerol-3-phosphate 3-phosphatidyltransferase PgsA2 (PGP synthase) (phosphatidylglycerophosphate synthase) (3-phosphatidyl-1'-glycerol-3'phosphate synthase)	0.736691	1.51989	0.0104268	1.98185
Rv1823_Rv1823	Rv1823	Rv1823	Conserved protein	-0.0489392	0.0676867	0.767844	0.114727
Rv1825_Rv1825	Rv1825	Rv1825	Conserved protein	-0.28128	2.24925	0.00240785	2.61837
Rv1827_garA	Rv1827	garA	Conserved protein with FHA domain, GarA	0.209713	0.805713	0.0707072	1.15054
Rv1828_Rv1828	Rv1828	Rv1828	Conserved protein	1.26429	3.1854	0.000738462	3.13167
Rv1829_Rv1829	Rv1829	Rv1829	Conserved protein	0.915095	2.04698	0.00335357	2.47449
Rv1830_Rv1830	Rv1830	Rv1830	Conserved hypothetical protein	0.464548	2.00532	0.00366186	2.4363
Rv1832_gcvB	Rv1832	gcvB	Probable glycine dehydrogenase GcvB (glycine decarboxylase) (glycine cleavage system P-protein)	-0.240983	1.52763	0.0101346	1.99419
Rv1833c_Rv1833c	Rv1833c	Rv1833c	Possible haloalkane dehalogenase	0.0632057	0.196682	0.465644	0.331946
Rv1835c_Rv1835c	Rv1835c	Rv1835c	Conserved hypothetical protein	-0.205216	0.284328	0.338973	0.469835
Rv1836c_Rv1836c	Rv1836c	Rv1836c	Conserved protein	0.793344	3.41234	0.000734247	3.13416
Rv1837c_glcB	Rv1837c	glcB	Malate synthase G GlcB	-0.184991	1.49372	0.0112241	1.94985
Rv1838c_vapC13	Rv1838c	vapC13	Possible toxin VapC13	-0.571163	0.649863	0.110394	0.957055
Rv1839c_vapB13	Rv1839c	vapB13	Possible antitoxin VapB13	-1.24918	2.30239	0.00205856	2.68644
Rv1843c_guaB1	Rv1843c	guaB1	Probable inosine-5'-monophosphate dehydrogenase GuaB1(imp dehydrogenase) (IMPDH) (IMPD)	-0.281873	1.16485	0.0249722	1.60254
Rv1844c_gnd1	Rv1844c	gnd1	Probable 6-phosphogluconate dehydrogenase Gnd1	-1.52633	2.73135	0.000830303	3.08076
Rv1846c_blaI	Rv1846c	blaI	Transcriptional repressor BlaI	-1.46343	3.65958	0.00098893	3.00483
Rv1847_Rv1847	Rv1847	Rv1847	Conserved protein	-1.34555	3.41755	0.000736264	3.13297
Rv1848_ureA	Rv1848	ureA	Urease gamma subunit UreA (urea amidohydrolase)	-1.20538	2.51515	0.00148909	2.82708
Rv1850_ureC	Rv1850	ureC	Urease alpha subunit UreC (urea amidohydrolase)	-0.850822	3.62476	0.000940351	3.02671
Rv1852_ureG	Rv1852	ureG	Urease accessory protein UreG	0.919999	3.03054	0.000652427	3.18547
Rv1854c_ndh	Rv1854c	ndh	Probable NADH dehydrogenase Ndh	3.17737	4.65307	0.0001	4
Rv1855c_Rv1855c	Rv1855c	Rv1855c	Possible oxidoreductase	-0.215991	0.478112	0.181815	0.74037
Rv1856c_Rv1856c	Rv1856c	Rv1856c	Possible oxidoreductase	0.934177	2.21155	0.00247803	2.60589
Rv1860_apa	Rv1860	apa	Alanine and proline rich secreted protein Apa (fibronectin attachment protein) (immunogenic protein MPT32) (antigen MPT-32) (45-kDa glycoprotein) (45/47 kDa antigen)	1.66402	3.08702	0.000678788	3.16827
Rv1862_adhA	Rv1862	adhA	Probable alcohol dehydrogenase AdhA	-0.810184	0.785989	0.0745809	1.12737
Rv1864c_Rv1864c	Rv1864c	Rv1864c	Conserved protein	-0.498418	0.957918	0.045092	1.3459
Rv1865c_Rv1865c	Rv1865c	Rv1865c	Probable short-chain type dehydrogenase	-0.0262666	0.0764049	0.743436	0.128756
Rv1866_Rv1866	Rv1866	Rv1866	Conserved protein	-0.115684	0.390399	0.237279	0.624741
Rv1867_Rv1867	Rv1867	Rv1867	Conserved protein	-0.125538	0.555776	0.144409	0.840406
Rv1868_Rv1868	Rv1868	Rv1868	Conserved hypothetical protein	0.285695	0.5558	0.144486	0.840174
Rv1869c_Rv1869c	Rv1869c	Rv1869c	Probable reductase	0.17356	0.548952	0.147226	0.832015
Rv1871c_Rv1871c	Rv1871c	Rv1871c	Conserved protein	-1.90616	2.98688	0.000629213	3.2012
Rv1872c_lldD2	Rv1872c	lldD2	Possible L-lactate dehydrogenase (cytochrome) LldD2	0.528505	1.92152	0.00469294	2.32855
Rv1874_Rv1874	Rv1874	Rv1874	Unknown protein	-0.680116	3.46037	0.000765714	3.11593
Rv1875_Rv1875	Rv1875	Rv1875	Conserved protein	0.493503	1.57839	0.00901092	2.04523
Rv1876_bfrA	Rv1876	bfrA	Probable bacterioferritin BfrA	0.446799	0.870416	0.0580871	1.23592
Rv1878_glnA3	Rv1878	glnA3	Probable glutamine synthetase GlnA3 (glutamine synthase) (GS-I)	0.144053	0.196334	0.465957	0.331654
Rv1880c_cyp140	Rv1880c	cyp140	Probable cytochrome P450 140 Cyp140	-0.365492	1.78027	0.0061076	2.21413
Rv1882c_Rv1882c	Rv1882c	Rv1882c	Probable short-chain type dehydrogenase/reductase	1.22735	3.14414	0.000711864	3.1476
Rv1886c_fbpB	Rv1886c	fbpB	Secreted antigen 85-B FbpB (85B) (antigen 85 complex B) (mycolyl transferase 85B) (fibronectin-binding protein B) (extracellular alpha-antigen)	-0.424961	0.842668	0.0639905	1.19388
Rv1887_Rv1887	Rv1887	Rv1887	Hypothetical protein	1.30041	1.37979	0.0140474	1.8524
Rv1890c_Rv1890c	Rv1890c	Rv1890c	Hypothetical protein	0.68574	0.360532	0.261894	0.581874
Rv1891_Rv1891	Rv1891	Rv1891	Conserved protein	-1.03365	2.93768	0.000683453	3.16529
Rv1894c_Rv1894c	Rv1894c	Rv1894c	Conserved hypothetical protein	-0.733319	2.66109	0.00114773	2.94016
Rv1896c_Rv1896c	Rv1896c	Rv1896c	Conserved hypothetical protein	0.193143	0.79265	0.072932	1.13708
Rv1899c_lppD	Rv1899c	lppD	Possible lipoprotein LppD	0.776392	3.23265	0.000774194	3.11115
Rv1900c_lipJ	Rv1900c	lipJ	Probable lignin peroxidase LipJ	-1.14093	4.53319	0.0001	4
Rv1901_cinA	Rv1901	cinA	Probable CinA-like protein CinA	-0.452361	2.57899	0.00145745	2.83641
Rv1904_Rv1904	Rv1904	Rv1904	Conserved hypothetical protein	-1.02144	2.06779	0.0033659	2.4729
Rv1905c_aao	Rv1905c	aao	Probable D-amino acid oxidase Aao	-0.961093	3.15994	0.000716418	3.14483
Rv1906c_Rv1906c	Rv1906c	Rv1906c	Conserved protein	-2.13459	1.58588	0.00893198	2.04905
Rv1908c_katG	Rv1908c	katG	Catalase-peroxidase-peroxynitritase T KatG	-1.64358	3.59977	0.000908475	3.04169
Rv1912c_fadB5	Rv1912c	fadB5	Possible oxidoreductase FadB5	-0.0763979	0.311391	0.307668	0.511918
Rv1919c_Rv1919c	Rv1919c	Rv1919c	Conserved protein	-0.0435472	0.106698	0.658404	0.181508
Rv1920_Rv1920	Rv1920	Rv1920	Probable membrane protein	-1.11475	2.34053	0.00189667	2.72201
Rv1922_Rv1922	Rv1922	Rv1922	Probable conserved lipoprotein	1.63886	2.92009	0.000671378	3.17303
Rv1923_lipD	Rv1923	lipD	Probable lipase LipD	0.00449562	0.0111879	0.957955	0.0186549
Rv1924c_Rv1924c	Rv1924c	Rv1924c	Unknown protein	1.22658	1.83018	0.00551965	2.25809
Rv1925_fadD31	Rv1925	fadD31	Probable acyl-CoA ligase FadD31 (acyl-CoA synthetase) (acyl-CoA synthase)	-0.0834088	0.558637	0.143052	0.844506
Rv1926c_mpt63	Rv1926c	mpt63	Immunogenic protein Mpt63 (antigen Mpt63/MPB63) (16 kDa immunoprotective extracellular protein)	-1.44128	0.87246	0.0577573	1.23839
Rv1927_Rv1927	Rv1927	Rv1927	Conserved hypothetical protein	1.45833	1.69121	0.00690429	2.16088
Rv1928c_Rv1928c	Rv1928c	Rv1928c	Probable short-chain type dehydrogenase/reductase	-0.17942	0.398431	0.231374	0.635685
Rv1932_tpx	Rv1932	tpx	Probable thiol peroxidase Tpx	-0.19487	0.501203	0.169563	0.770669
Rv1936_Rv1936	Rv1936	Rv1936	Possible monooxygenase	-1.01496	2.66013	0.0011461	2.94078
Rv1938_ephB	Rv1938	ephB	Probable epoxide hydrolase EphB (epoxide hydratase)	-0.980658	3.1817	0.00073523	3.13358
Rv1941_Rv1941	Rv1941	Rv1941	Probable short-chain type dehydrogenase/reductase	-0.847788	1.29836	0.0176229	1.75392
Rv1942c_mazF5	Rv1942c	mazF5	Possible toxin MazF5	0.467229	0.457266	0.193359	0.713636
Rv1943c_mazE5	Rv1943c	mazE5	Possible antitoxin MazE5	-0.654046	0.49706	0.171962	0.764568
Rv1944c_Rv1944c	Rv1944c	Rv1944c	Conserved protein	0.0270791	0.0431481	0.846942	0.0721463
Rv1945_Rv1945	Rv1945	Rv1945	Conserved hypothetical protein	0.612039	2.63967	0.00112378	2.94932
Rv1956_higA	Rv1956	higA	Possible antitoxin HigA	0.655221	2.2332	0.00249946	2.60215
Rv1957_Rv1957	Rv1957	Rv1957	Hypothetical protein	1.57897	3.1353	0.000704403	3.15218
Rv1962A_vapB35	Rv1962A	vapB35	Possible antitoxin VapB35	-0.77514	1.55809	0.00947336	2.0235
Rv1976c_Rv1976c	Rv1976c	Rv1976c	Conserved hypothetical protein	-0.66019	2.6813	0.000920863	3.0358
Rv1977_Rv1977	Rv1977	Rv1977	Conserved protein	-0.521944	1.35577	0.014968	1.82484
Rv1978_Rv1978	Rv1978	Rv1978	Conserved protein	-0.752085	4.23947	0.0001	4
Rv1980c_mpt64	Rv1980c	mpt64	Immunogenic protein Mpt64 (antigen Mpt64/MPB64)	0.62711	2.0574	0.0033834	2.47065
Rv1981c_nrdF1	Rv1981c	nrdF1	Ribonucleoside-diphosphate reductase (beta chain) NrdF1 (ribonucleotide reductase small subunit) (R2F protein)	-2.04551	4.63268	0.0001	4
Rv1984c_cfp21	Rv1984c	cfp21	Probable cutinase precursor CFP21	0.0642262	0.16998	0.51501	0.288184
Rv1985c_Rv1985c	Rv1985c	Rv1985c	Probable transcriptional regulatory protein (probably LysR-family)	-1.49337	1.47138	0.0119792	1.92157
Rv1990c_Rv1990c	Rv1990c	Rv1990c	Probable transcriptional regulatory protein	-1.16628	2.43113	0.00151208	2.82043
Rv1991A_mazE6	Rv1991A	mazE6	Antitoxin MazE6	-0.412357	1.15859	0.0251135	1.60009
Rv1993c_Rv1993c	Rv1993c	Rv1993c	Conserved protein	-0.315393	0.809229	0.0704347	1.15221
Rv1996_Rv1996	Rv1996	Rv1996	Universal stress protein family protein	0.238136	0.739975	0.0844472	1.07341
Rv2000_Rv2000	Rv2000	Rv2000	Unknown protein	0.0356851	0.0695363	0.762445	0.117791
Rv2001_Rv2001	Rv2001	Rv2001	Conserved hypothetical protein	-0.197466	0.519289	0.160786	0.793752
Rv2002_fabG3	Rv2002	fabG3	Possible 20-beta-hydroxysteroid dehydrogenase FabG3 (cortisone reductase) ((R)-20-hydroxysteroid dehydrogenase)	-0.0271239	0.0905793	0.703449	0.152767
Rv2005c_Rv2005c	Rv2005c	Rv2005c	Universal stress protein family protein	-0.554109	1.67544	0.00704419	2.15217
Rv2006_otsB1	Rv2006	otsB1	Probable trehalose-6-phosphate phosphatase OtsB1 (trehalose-phosphatase) (TPP)	0.31525	0.251436	0.381039	0.419031
Rv2008c_Rv2008c	Rv2008c	Rv2008c	Conserved hypothetical protein	1.22297	3.37976	0.000712766	3.14705
Rv2010_vapC15	Rv2010	vapC15	Toxin VapC15	-0.137738	0.300094	0.320275	0.494477
Rv2016_Rv2016	Rv2016	Rv2016	Hypothetical protein	0.410805	1.16307	0.0249762	1.60247
Rv2017_Rv2017	Rv2017	Rv2017	Transcriptional regulatory protein	-0.067966	0.125571	0.610996	0.213962
Rv2018_Rv2018	Rv2018	Rv2018	Conserved protein	0.527131	1.03595	0.0350957	1.45475
Rv2019_Rv2019	Rv2019	Rv2019	Conserved protein	0.5994	1.2136	0.0224507	1.64877
Rv2021c_Rv2021c	Rv2021c	Rv2021c	Transcriptional regulatory protein	-0.692104	1.68996	0.00689292	2.1616
Rv2024c_Rv2024c	Rv2024c	Rv2024c	Conserved hypothetical protein	0.235411	0.141	0.57482	0.240468
Rv2026c_Rv2026c	Rv2026c	Rv2026c	Universal stress protein family protein	-1.01245	1.5068	0.0108723	1.96368
Rv2027c_dosT	Rv2027c	dosT	Two component sensor histidine kinase DosT	-0.911182	3.26047	0.0008	3.09691
Rv2035_Rv2035	Rv2035	Rv2035	Conserved hypothetical protein	-1.16318	0.654744	0.109268	0.961507
Rv2036_Rv2036	Rv2036	Rv2036	Conserved hypothetical protein	-2.30306	3.16453	0.000719486	3.14298
Rv2037c_Rv2037c	Rv2037c	Rv2037c	Conserved transmembrane protein	2.4674	2.72905	0.000827795	3.08208
Rv2038c_Rv2038c	Rv2038c	Rv2038c	Probable sugar-transport ATP-binding protein ABC transporter	0.550992	1.3956	0.0135636	1.86763
Rv2041c_Rv2041c	Rv2041c	Rv2041c	Probable sugar-binding lipoprotein	0.875636	3.29789	0.000658477	3.18146
Rv2042c_Rv2042c	Rv2042c	Rv2042c	Conserved protein	1.6951	2.50043	0.00152672	2.81624
Rv2043c_pncA	Rv2043c	pncA	Pyrazinamidase/nicotinamidase PncA (PZase)	3.3056	4.75382	0.0001	4
Rv2045c_lipT	Rv2045c	lipT	Carboxylesterase LipT	-0.321396	0.755885	0.0810636	1.09117
Rv2047c_Rv2047c	Rv2047c	Rv2047c	Conserved hypothetical protein	0.861073	4.88226	0.0001	4
Rv2048c_pks12	Rv2048c	pks12	Polyketide synthase Pks12	0.597705	3.30909	0.000663366	3.17825
Rv2050_Rv2050	Rv2050	Rv2050	Conserved protein	-0.479106	1.32302	0.0165923	1.78009
Rv2051c_ppm1	Rv2051c	ppm1	Polyprenol-monophosphomannose synthase Ppm1	1.3627	3.01121	0.000644914	3.1905
Rv2052c_Rv2052c	Rv2052c	Rv2052c	Conserved protein	-0.87632	1.45687	0.0122605	1.91149
Rv2054_Rv2054	Rv2054	Rv2054	Conserved protein	-0.372722	2.42891	0.00150662	2.822
Rv2061c_Rv2061c	Rv2061c	Rv2061c	Conserved protein	0.19173	0.366899	0.25601	0.591743
Rv2062c_cobN	Rv2062c	cobN	Cobalamin biosynthesis protein CobN	-0.424388	2.3042	0.0019684	2.70589
Rv2063_mazE7	Rv2063	mazE7	Antitoxin MazE7	1.69805	2.46277	0.00148883	2.82715
Rv2063A_mazF7	Rv2063A	mazF7	Possible toxin MazF7	5.86506	5.4171	0.0001	4
Rv2065_cobH	Rv2065	cobH	Precorrin-8X methylmutase CobH (aka precorrin isomerase)	-0.144199	0.656817	0.108714	0.963715
Rv2066_cobI	Rv2066	cobI	Probable bifunctional protein, CobI-COBJ fusion protein: S-adenosyl-L-methionine-precorrin-2 methyl transferase + precorrin-3 methylase	-0.0752344	0.299345	0.321065	0.493407
Rv2067c_Rv2067c	Rv2067c	Rv2067c	Conserved protein	-0.758179	1.89021	0.00473807	2.3244
Rv2068c_blaC	Rv2068c	blaC	Class a beta-lactamase BlaC	0.664268	3.18983	0.000743363	3.1288
Rv2071c_cobM	Rv2071c	cobM	Precorrin-3 methylase CobM (precorrin-4 C11-methyltransferase)	-2.07194	1.56542	0.00933127	2.03006
Rv2072c_cobL	Rv2072c	cobL	Precorrin-6Y C(5,15)-methyltransferase (decarboxylating) CobL	-0.754283	1.11317	0.028246	1.54904
Rv2074_Rv2074	Rv2074	Rv2074	Possible pyridoxamine 5'-phosphate oxidase (PNP/PMP oxidase) (pyridoxinephosphate oxidase) (PNPOX) (pyridoxine 5'-phosphate oxidase)	-0.995825	3.25218	0.000790588	3.10205
Rv2080_lppJ	Rv2080	lppJ	Lipoprotein LppJ	0.0725832	0.13489	0.588651	0.230142
Rv2082_Rv2082	Rv2082	Rv2082	Conserved hypothetical protein	-1.19003	2.77922	0.000846986	3.07212
Rv2083_Rv2083	Rv2083	Rv2083	Conserved hypothetical protein	-1.28208	1.48271	0.0115542	1.93726
Rv2088_pknJ	Rv2088	pknJ	Transmembrane serine/threonine-protein kinase J PknJ (protein kinase J) (STPK J)	1.33476	3.59361	0.000902357	3.04462
Rv2089c_pepE	Rv2089c	pepE	Dipeptidase PepE	1.65603	4.61021	0.0001	4
Rv2090_Rv2090	Rv2090	Rv2090	Probable 5'-3' exonuclease	0.933223	3.84799	0.000530806	3.27506
Rv2091c_Rv2091c	Rv2091c	Rv2091c	Probable membrane protein	2.38857	3.78368	0.000683761	3.1651
Rv2092c_helY	Rv2092c	helY	ATP-dependent DNA helicase HelY	0.146229	0.679342	0.10174	0.992508
Rv2094c_tatA	Rv2094c	tatA	Sec-independent protein translocase membrane-bound protein TatA	0.988247	2.71881	0.00089955	3.04597
Rv2095c_pafC	Rv2095c	pafC	Proteasome accessory factor C PafC	-0.205161	1.62258	0.00840608	2.07541
Rv2096c_pafB	Rv2096c	pafB	Proteasome accessory factor B PafB	0.268188	0.568946	0.138934	0.857191
Rv2097c_pafA	Rv2097c	pafA	Proteasome accessory factor a PafA	0.175292	1.00547	0.0386176	1.41321
Rv2101_helZ	Rv2101	helZ	Probable helicase HelZ	0.091258	0.208426	0.447972	0.348749
Rv2109c_prcA	Rv2109c	prcA	Proteasome alpha subunit PrcA; assembles with beta subunit PrcB.	0.483692	1.64369	0.00800323	2.09673
Rv2110c_prcB	Rv2110c	prcB	Proteasome beta subunit PrcB; assembles with alpha subunit PrcA.	-0.0664349	0.270123	0.357804	0.446355
Rv2111c_pup	Rv2111c	pup	Prokaryotic ubiquitin-like protein Pup	0.712787	1.63272	0.00812831	2.09
Rv2112c_dop	Rv2112c	dop	Deamidase of pup Dop	-0.175594	0.564568	0.140638	0.851897
Rv2114_Rv2114	Rv2114	Rv2114	Conserved protein	-0.425301	1.09952	0.0292322	1.53414
Rv2115c_mpa	Rv2115c	mpa	Mycobacterial proteasome ATPase Mpa	0.358843	0.99495	0.0401395	1.39643
Rv2117_Rv2117	Rv2117	Rv2117	Conserved hypothetical protein	-0.323157	0.484549	0.178167	0.749173
Rv2118c_Rv2118c	Rv2118c	Rv2118c	RNA methyltransferase	0.555133	2.43583	0.00151574	2.81938
Rv2121c_hisG	Rv2121c	hisG	ATP phosphoribosyltransferase HisG	-0.255621	0.691879	0.0979854	1.00884
Rv2124c_metH	Rv2124c	metH	5-methyltetrahydrofolate--homocystein methyltransferase MetH (methionine synthase, vitamin-B12 dependent isozyme) (ms)	-1.21343	4.36306	0.0001	4
Rv2125_Rv2125	Rv2125	Rv2125	Conserved hypothetical protein	-0.86688	0.812294	0.0700329	1.1547
Rv2129c_Rv2129c	Rv2129c	Rv2129c	Probable oxidoreductase	-0.968598	5.41699	0.0001	4
Rv2130c_mshC	Rv2130c	mshC	Cysteine:1D-myo-inosityl 2-amino-2-deoxy--D-glucopyranoside ligase MshC	-0.0596313	0.174456	0.506584	0.295349
Rv2131c_cysQ	Rv2131c	cysQ	Monophosphatase CysQ	-0.307832	1.33881	0.0159208	1.79804
Rv2132_Rv2132	Rv2132	Rv2132	Conserved hypothetical protein	-0.909019	1.26892	0.0189206	1.72307
Rv2133c_Rv2133c	Rv2133c	Rv2133c	Conserved hypothetical protein	-0.265607	0.218924	0.430543	0.365983
Rv2134c_Rv2134c	Rv2134c	Rv2134c	Conserved protein	0.324048	0.62159	0.11986	0.921326
Rv2135c_Rv2135c	Rv2135c	Rv2135c	Conserved protein	0.346541	0.533616	0.153836	0.812942
Rv2137c_Rv2137c	Rv2137c	Rv2137c	Conserved hypothetical protein	-0.776788	0.591024	0.130382	0.884782
Rv2138_lppL	Rv2138	lppL	Probable conserved lipoprotein LppL	0.655038	0.592361	0.129872	0.886484
Rv2139_pyrD	Rv2139	pyrD	Probable dihydroorotate dehydrogenase PyrD	0.787575	3.52562	0.000840125	3.07566
Rv2140c_TB18.6	Rv2140c	TB18.6	Conserved protein TB18.6	0.0377483	0.0619625	0.785608	0.104794
Rv2141c_Rv2141c	Rv2141c	Rv2141c	Conserved protein	-0.752468	3.76707	0.000672269	3.17246
Rv2145c_wag31	Rv2145c	wag31	Diviva family protein Wag31	0.197066	1.52342	0.0102901	1.98758
Rv2146c_Rv2146c	Rv2146c	Rv2146c	Possible conserved transmembrane protein	1.01053	1.42257	0.0130489	1.88443
Rv2147c_Rv2147c	Rv2147c	Rv2147c	Conserved hypothetical protein	-1.25462	2.11923	0.00306531	2.51353
Rv2148c_Rv2148c	Rv2148c	Rv2148c	Conserved protein	-0.741973	2.16165	0.00271682	2.56594
Rv2149c_yfiH	Rv2149c	yfiH	Conserved protein YfiH	0.080483	0.20273	0.457301	0.339798
Rv2150c_ftsZ	Rv2150c	ftsZ	Cell division protein FtsZ	-0.269083	0.719789	0.0895719	1.04783
Rv2151c_ftsQ	Rv2151c	ftsQ	Possible cell division protein FtsQ	2.11102	2.63284	0.00117842	2.9287
Rv2152c_murC	Rv2152c	murC	Probable UDP-N-acetylmuramate-alanine ligase MurC	-0.751849	2.55692	0.00143644	2.84271
Rv2153c_murG	Rv2153c	murG	Probable UPD-N-acetylglucosamine-N-acetylmuramyl-(pentapeptide) pyrophosphoryl-undecaprenol-N-acetylglucosamine transferase MurG	-0.605782	2.61315	0.00128044	2.89264
Rv2155c_murD	Rv2155c	murD	Probable UDP-N-acetylmuramoylalanine-D-glutamate ligase MurD	-0.5945	2.59138	0.00140891	2.85112
Rv2157c_murF	Rv2157c	murF	Probable UDP-N-acetylmuramoylalanyl-D-glutamyl-2, 6-diaminopimelate-D-alanyl-D-alanyl ligase MurF	-0.350601	1.74318	0.00647426	2.18881
Rv2158c_murE	Rv2158c	murE	Probable UDP-N-acetylmuramoylalanyl-D-glutamate-2,6-diaminopimelate ligase MurE	-0.339462	2.30177	0.00205163	2.6879
Rv2159c_Rv2159c	Rv2159c	Rv2159c	Conserved protein	-1.73371	4.39206	0.0001	4
Rv2161c_Rv2161c	Rv2161c	Rv2161c	Conserved protein	-3.32007	3.92349	0.000583333	3.23408
Rv2165c_Rv2165c	Rv2165c	Rv2165c	Conserved protein	0.218804	0.205351	0.453118	0.343789
Rv2166c_Rv2166c	Rv2166c	Rv2166c	Conserved protein	1.08439	3.52027	0.000829721	3.08107
Rv2170_Rv2170	Rv2170	Rv2170	GCN5-related N-acetyltransferase	0.0457006	0.0575647	0.799912	0.0969578
Rv2172c_Rv2172c	Rv2172c	Rv2172c	Conserved protein	0.405427	1.47362	0.0119167	1.92384
Rv2173_idsA2	Rv2173	idsA2	Probable geranylgeranyl pyrophosphate synthetase IdsA2 (ggppsase) (GGPP synthetase) (geranylgeranyl diphosphate synthase)	0.0132108	0.0460768	0.836288	0.0776441
Rv2175c_Rv2175c	Rv2175c	Rv2175c	Conserved regulatory protein	-1.17382	4.79611	0.0001	4
Rv2178c_aroG	Rv2178c	aroG	3-deoxy-D-arabino-heptulosonate 7-phosphate synthase AroG (DAHP synthetase, phenylalanine-repressible)	0.0571198	0.37755	0.247414	0.606576
Rv2179c_Rv2179c	Rv2179c	Rv2179c	Conserved hypothetical protein	0.755013	2.6173	0.00128219	2.89205
Rv2181_Rv2181	Rv2181	Rv2181	Alpha(1->2)mannosyltransferase	2.10192	2.69812	0.000879765	3.05563
Rv2182c_Rv2182c	Rv2182c	Rv2182c	1-acylglycerol-3-phosphate O-acyltransferase	0.118958	0.12658	0.608268	0.215905
Rv2183c_Rv2183c	Rv2183c	Rv2183c	Conserved protein	0.494842	0.48117	0.180127	0.744421
Rv2184c_Rv2184c	Rv2184c	Rv2184c	Conserved hypothetical protein	-0.84012	0.329476	0.289101	0.53895
Rv2185c_TB16.3	Rv2185c	TB16.3	Conserved protein TB16.3	0.186108	0.288585	0.334229	0.475956
Rv2186c_Rv2186c	Rv2186c	Rv2186c	Conserved hypothetical protein	0.112468	0.386488	0.240309	0.61923
Rv2187_fadD15	Rv2187	fadD15	Long-chain-fatty-acid-CoA ligase FadD15 (fatty-acid-CoA synthetase) (fatty-acid-CoA synthase)	-0.629169	4.93786	0.0001	4
Rv2188c_pimB	Rv2188c	pimB	Mannosyltransferase PimB	1.89101	3.34639	0.000688946	3.16181
Rv2190c_Rv2190c	Rv2190c	Rv2190c	Conserved hypothetical protein	-1.68319	2.47692	0.00149813	2.82445
Rv2192c_trpD	Rv2192c	trpD	Probable anthranilate phosphoribosyltransferase TrpD	-0.141642	0.701767	0.09459	1.02415
Rv2194_qcrC	Rv2194	qcrC	Probable ubiquinol-cytochrome C reductase QcrC (cytochrome C subunit)	0.0883517	0.223061	0.424298	0.372329
Rv2195_qcrA	Rv2195	qcrA	Probable rieske iron-sulfur protein QcrA	1.04002	2.69964	0.000883652	3.05372
Rv2196_qcrB	Rv2196	qcrB	Probable ubiquinol-cytochrome C reductase QcrB (cytochrome B subunit)	0.890552	2.93237	0.000679785	3.16763
Rv2197c_Rv2197c	Rv2197c	Rv2197c	Probable conserved transmembrane protein	-1.00439	1.25744	0.0193242	1.7139
Rv2198c_mmpS3	Rv2198c	mmpS3	Probable conserved membrane protein MmpS3	2.7472	3.4441	0.00075493	3.12209
Rv2200c_ctaC	Rv2200c	ctaC	Probable transmembrane cytochrome C oxidase (subunit II) CtaC	2.89058	3.43581	0.000748603	3.12575
Rv2201_asnB	Rv2201	asnB	Probable asparagine synthetase AsnB	0.205371	0.507136	0.16665	0.778195
Rv2202c_adoK	Rv2202c	adoK	Adenosine kinase	-0.205869	1.09883	0.0292134	1.53442
Rv2203_Rv2203	Rv2203	Rv2203	Possible conserved membrane protein	1.55265	4.09159	0.000441558	3.35501
Rv2204c_Rv2204c	Rv2204c	Rv2204c	Conserved protein	0.968688	2.53961	0.00150454	2.8226
Rv2206_Rv2206	Rv2206	Rv2206	Probable conserved transmembrane protein	1.80692	2.16168	0.00271967	2.56548
Rv2207_cobT	Rv2207	cobT	Probable nicotinate-nucleotide-dimethylbenzimidazol phosphoribosyltransferase CobT	-0.283074	1.4464	0.0125424	1.90162
Rv2210c_ilvE	Rv2210c	ilvE	Branched-chain amino acid transaminase IlvE	-0.602547	2.6431	0.00112849	2.9475
Rv2211c_gcvT	Rv2211c	gcvT	Probable aminomethyltransferase GcvT (glycine cleavage system T protein)	-0.722557	3.52789	0.000845426	3.07292
Rv2212_Rv2212	Rv2212	Rv2212	Adenylyl cyclase (ATP pyrophosphate-lyase) (adenylate cyclase)	0.274503	0.927068	0.048872	1.31094
Rv2213_pepB	Rv2213	pepB	Probable aminopeptidase PepB	-0.221731	0.623695	0.119278	0.92344
Rv2214c_ephD	Rv2214c	ephD	Possible short-chain dehydrogenase EphD	0.871605	2.92435	0.000678571	3.1684
Rv2215_dlaT	Rv2215	dlaT	DlaT, dihydrolipoamide acyltransferase, E2 component of pyruvate dehydrogenase	-0.102232	0.275233	0.350868	0.454856
Rv2216_Rv2216	Rv2216	Rv2216	Conserved protein	-0.0781622	0.185929	0.485209	0.314071
Rv2218_lipA	Rv2218	lipA	Probable lipoate biosynthesis protein A LipA	0.00701427	0.0110944	0.957797	0.0187265
Rv2219_Rv2219	Rv2219	Rv2219	Probable conserved transmembrane protein	1.26752	4.38808	0.0001	4
Rv2220_glnA1	Rv2220	glnA1	Glutamine synthetase GlnA1 (glutamine synthase) (GS-I)	-0.135028	1.23906	0.0208349	1.68121
Rv2221c_glnE	Rv2221c	glnE	Glutamate-ammonia-ligase adenylyltransferase GlnE (glutamine-synthetase adenylyltransferase)	0.531264	1.99723	0.00374785	2.42622
Rv2222c_glnA2	Rv2222c	glnA2	Probable glutamine synthetase GlnA2 (glutamine synthase) (GS-II)	-1.01747	2.84625	0.000768212	3.11452
Rv2223c_Rv2223c	Rv2223c	Rv2223c	Probable exported protease	-0.934781	1.93701	0.00442435	2.35415
Rv2224c_caeA	Rv2224c	caeA	Probable carboxylesterase CaeA	0.327682	1.40397	0.013492	1.86992
Rv2225_panB	Rv2225	panB	3-methyl-2-oxobutanoate hydroxymethyltransferase PanB	-1.11082	1.99255	0.00383238	2.41653
Rv2226_Rv2226	Rv2226	Rv2226	Conserved protein	1.62648	3.31283	0.000666667	3.17609
Rv2228c_Rv2228c	Rv2228c	Rv2228c	Multifunctional protein. Has RNASE H,alpha-ribazole phosphatase, and acid phosphatase activities.	0.0845256	0.214386	0.438162	0.358365
Rv2229c_Rv2229c	Rv2229c	Rv2229c	Conserved protein	-0.575317	2.49868	0.00152478	2.81679
Rv2230c_Rv2230c	Rv2230c	Rv2230c	Conserved protein	1.06745	2.38471	0.00181564	2.74097
Rv2232_ptkA	Rv2232	ptkA	Protein tyrosine kinase transcriptional regulatory protein PtkA	-0.445185	1.57579	0.00898988	2.04625
Rv2234_ptpA	Rv2234	ptpA	Phosphotyrosine protein phosphatase PtpA (protein-tyrosine-phosphatase) (PTPase) (LMW phosphatase)	-0.0184956	0.0531065	0.814222	0.0892572
Rv2235_Rv2235	Rv2235	Rv2235	Probable conserved transmembrane protein	0.452327	0.46181	0.190751	0.719533
Rv2237_Rv2237	Rv2237	Rv2237	Conserved protein	-0.422934	2.27793	0.00224142	2.64948
Rv2237A_Rv2237A	Rv2237A	Rv2237A	Conserved protein	-1.23763	2.97946	0.000623377	3.20525
Rv2238c_ahpE	Rv2238c	ahpE	Probable peroxiredoxin AhpE	-0.363445	2.19832	0.00250479	2.60123
Rv2239c_Rv2239c	Rv2239c	Rv2239c	Conserved hypothetical protein	-0.895791	1.99564	0.00379771	2.42048
Rv2241_aceE	Rv2241	aceE	Pyruvate dehydrogenase E1 component AceE (pyruvate decarboxylase) (pyruvate dehydrogenase) (pyruvic dehydrogenase)	-0.982405	4.44297	0.0001	4
Rv2242_Rv2242	Rv2242	Rv2242	Conserved hypothetical protein	-0.105142	0.188882	0.479866	0.31888
Rv2243_fabD	Rv2243	fabD	Malonyl CoA-acyl carrier protein transacylase FabD (malonyl CoA:ACPM acyltransferase) (MCT)	-0.73812	1.90072	0.00477677	2.32087
Rv2244_acpM	Rv2244	acpM	Meromycolate extension acyl carrier protein AcpM	0.699522	3.09876	0.000684318	3.16474
Rv2245_kasA	Rv2245	kasA	3-oxoacyl-	-1.11426	4.35504	0.0001	4
Rv2246_kasB	Rv2246	kasB	3-oxoacyl-	-0.82886	4.01877	0.000390805	3.40804
Rv2247_accD6	Rv2247	accD6	Acetyl/propionyl-CoA carboxylase (beta subunit) AccD6	-0.911154	2.6462	0.00113324	2.94568
Rv2249c_glpD1	Rv2249c	glpD1	Probable glycerol-3-phosphate dehydrogenase GlpD1	1.32358	1.72447	0.0065827	2.1816
Rv2250A_Rv2250A	Rv2250A	Rv2250A	Possible flavoprotein	-0.633151	2.24289	0.00251304	2.5998
Rv2250c_Rv2250c	Rv2250c	Rv2250c	Possible transcriptional regulatory protein	0.874526	2.5943	0.00132432	2.87801
Rv2251_Rv2251	Rv2251	Rv2251	Possible flavoprotein	-0.61695	2.72768	0.000826546	3.08273
Rv2252_Rv2252	Rv2252	Rv2252	Diacylglycerol kinase	-0.861594	2.38218	0.00181141	2.74198
Rv2256c_Rv2256c	Rv2256c	Rv2256c	Conserved hypothetical protein	0.870876	1.33255	0.0161864	1.79085
Rv2257c_Rv2257c	Rv2257c	Rv2257c	Conserved protein	-0.240257	1.36817	0.01454	1.83744
Rv2258c_Rv2258c	Rv2258c	Rv2258c	Possible transcriptional regulatory protein	0.233151	0.91748	0.0501244	1.29995
Rv2259_mscR	Rv2259	mscR	S-nitrosomycothiol reductase MscR	-0.930048	4.07165	0.000427673	3.36889
Rv2260_Rv2260	Rv2260	Rv2260	Conserved hypothetical protein	-0.637582	1.70967	0.00666889	2.17595
Rv2263_Rv2263	Rv2263	Rv2263	Possible oxidoreductase	-0.110885	0.274548	0.351583	0.453972
Rv2271_Rv2271	Rv2271	Rv2271	Conserved hypothetical protein	-0.0639071	0.181785	0.49287	0.307268
Rv2276_cyp121	Rv2276	cyp121	Cytochrome P450 121 Cyp121	0.67114	2.05839	0.0033901	2.46979
Rv2280_Rv2280	Rv2280	Rv2280	Probable dehydrogenase	-1.65911	4.73216	0.0001	4
Rv2282c_Rv2282c	Rv2282c	Rv2282c	Probable transcription regulator (LysR family)	0.278915	1.42021	0.0130204	1.88538
Rv2284_lipM	Rv2284	lipM	Probable esterase LipM	-0.0764785	0.186291	0.484517	0.314691
Rv2285_Rv2285	Rv2285	Rv2285	Possible triacylglycerol synthase (diacylglycerol acyltransferase)	-0.0598111	0.498229	0.171226	0.76643
Rv2286c_Rv2286c	Rv2286c	Rv2286c	Conserved hypothetical protein	-0.781661	1.48022	0.0116418	1.93398
Rv2289_cdh	Rv2289	cdh	Probable CDP-diacylglycerol pyrophosphatase Cdh (CDP-diacylglycerol diphosphatase) (CDP-diacylglycerol phosphatidylhydrolase)	0.689953	1.95293	0.00420779	2.37595
Rv2290_lppO	Rv2290	lppO	Probable conserved lipoprotein LppO	-0.0937638	0.0684589	0.765194	0.116228
Rv2291_sseB	Rv2291	sseB	Probable thiosulfate sulfurtransferase SseB	0.640506	0.975249	0.0426114	1.37047
Rv2294_Rv2294	Rv2294	Rv2294	Probable aminotransferase	0.340628	1.33108	0.0162003	1.79048
Rv2295_Rv2295	Rv2295	Rv2295	Conserved hypothetical protein	-1.54634	2.59862	0.00132612	2.87742
Rv2296_Rv2296	Rv2296	Rv2296	Probable haloalkane dehalogenase	-0.691314	3.3873	0.000718499	3.14357
Rv2297_Rv2297	Rv2297	Rv2297	Unknown protein	-1.5349	3.75053	0.000655738	3.18327
Rv2298_Rv2298	Rv2298	Rv2298	Conserved protein	-0.227678	0.948889	0.0463778	1.33369
Rv2299c_htpG	Rv2299c	htpG	Probable chaperone protein HtpG (heat shock protein) (HSP90 family protein) (high temperature protein G)	-0.0864325	1.15582	0.0252806	1.59721
Rv2300c_Rv2300c	Rv2300c	Rv2300c	Conserved protein	-0.80153	1.02194	0.0365013	1.43769
Rv2301_cut2	Rv2301	cut2	Probable cutinase Cut2	-1.41056	2.70035	0.000884956	3.05308
Rv2302_Rv2302	Rv2302	Rv2302	Conserved protein	-1.89156	3.66965	0.00100752	2.99675
Rv2305_Rv2305	Rv2305	Rv2305	Unknown protein	-0.454781	2.61999	0.00128748	2.89026
Rv2313c_Rv2313c	Rv2313c	Rv2313c	Hypothetical protein	-1.60302	1.81649	0.00565769	2.24736
Rv2314c_Rv2314c	Rv2314c	Rv2314c	Conserved protein	-0.377989	3.31931	0.00067	3.17393
Rv2315c_Rv2315c	Rv2315c	Rv2315c	Conserved protein	0.511699	1.18391	0.0240453	1.61897
Rv2324_Rv2324	Rv2324	Rv2324	Probable transcriptional regulatory protein (probably AsnC-family)	-0.141847	0.18834	0.480887	0.317957
Rv2326c_Rv2326c	Rv2326c	Rv2326c	Possible transmembrane ATP-binding protein ABC transporter	0.551432	2.65543	0.00114124	2.94262
Rv2327_Rv2327	Rv2327	Rv2327	Conserved protein	0.031642	0.0778014	0.740397	0.130535
Rv2332_mez	Rv2332	mez	Probable	0.790994	2.34102	0.00189885	2.72151
Rv2334_cysK1	Rv2334	cysK1	Cysteine synthase a CysK1 (O-acetylserine sulfhydrylase A) (O-acetylserine (thiol)-lyase A) (CSASE A)	0.722028	1.70149	0.00668329	2.17501
Rv2335_cysE	Rv2335	cysE	Probable serine acetyltransferase CysE (sat)	0.155445	0.142085	0.573085	0.241781
Rv2336_Rv2336	Rv2336	Rv2336	Hypothetical protein	-1.33917	2.40934	0.00168794	2.77264
Rv2338c_moeW	Rv2338c	moeW	Possible molybdopterin biosynthesis protein MoeW	-0.79623	0.65956	0.107938	0.966826
Rv2339_mmpL9	Rv2339	mmpL9	Probable conserved transmembrane transport protein MmpL9	0.508372	1.03794	0.0349868	1.4561
Rv2342_Rv2342	Rv2342	Rv2342	Conserved hypothetical protein	-1.51414	3.9024	0.000571429	3.24304
Rv2343c_dnaG	Rv2343c	dnaG	Probable DNA primase DnaG	-0.411072	2.87564	0.000793162	3.10064
Rv2344c_dgt	Rv2344c	dgt	Probable deoxyguanosine triphosphate triphosphohydrolase Dgt (dGTPase) (dGTP triphosphohydrolase)	-0.285923	0.954698	0.0455077	1.34192
Rv2345_Rv2345	Rv2345	Rv2345	Possible conserved transmembrane protein	0.427043	1.75834	0.00642578	2.19207
Rv2346c_esxO	Rv2346c	esxO	Putative ESAT-6 like protein EsxO (ESAT-6 like protein 6)	-2.79914	4.89955	0.0001	4
Rv2347c_esxP;Rv1197_esxK;Rv3620c_esxW;Rv1792_esxM;Rv1038c_esxJ	Rv2347c	esxP	Putative ESAT-6 like protein EsxP (ESAT-6 like protein 7)	-1.98787	4.03749	0.0004	3.39794
Rv2349c_plcC	Rv2349c	plcC	Probable phospholipase C 3 PlcC	-1.0386	1.85012	0.00537093	2.26995
Rv2350c_plcB	Rv2350c	plcB	Membrane-associated phospholipase C 2 PlcB	-2.361	3.86048	0.000546341	3.26254
Rv2351c_plcA	Rv2351c	plcA	Membrane-associated phospholipase C 1 PlcA (MTP40 antigen)	-2.18297	3.45104	0.000757062	3.12087
Rv2352c_PPE38	Rv2352c	PPE38	PPE family protein PPE38	-3.30746	2.45446	0.00153808	2.81302
Rv2356c_PPE40	Rv2356c	PPE40	PPE family protein PPE40	-1.77565	2.20915	0.00247537	2.60636
Rv2357c_glyS	Rv2357c	glyS	Probable glycyl-tRNA synthetase GlyS (glycine--tRNA ligase) (GLYRS)	-0.492289	2.36191	0.00184971	2.7329
Rv2358_smtB	Rv2358	smtB	Probable transcriptional regulatory protein SmtB (probably ArsR-family)	0.99919	1.49906	0.0109947	1.95882
Rv2359_zur	Rv2359	zur	Probable zinc uptake regulation protein Zur	-0.0911245	0.286704	0.336508	0.473005
Rv2360c_Rv2360c	Rv2360c	Rv2360c	Unknown protein	0.506938	1.87226	0.00516175	2.2872
Rv2363_amiA2	Rv2363	amiA2	Probable amidase AmiA2 (aminohydrolase)	1.1797	3.33301	0.000680203	3.16736
Rv2364c_era	Rv2364c	era	Probable GTP-binding protein Era	0.419608	1.08395	0.0303662	1.51761
Rv2365c_Rv2365c	Rv2365c	Rv2365c	Conserved hypothetical protein	0.231658	0.201609	0.458364	0.338789
Rv2366c_Rv2366c	Rv2366c	Rv2366c	Probable conserved transmembrane protein	1.05242	2.21959	0.0024887	2.60403
Rv2368c_phoH1	Rv2368c	phoH1	Probable PHOH-like protein PhoH1 (phosphate starvation-inducible protein PSIH)	-0.218258	0.694183	0.0971367	1.01262
Rv2372c_Rv2372c	Rv2372c	Rv2372c	Conserved hypothetical protein	0.18749	0.718515	0.0899061	1.04621
Rv2373c_dnaJ2	Rv2373c	dnaJ2	Probable chaperone protein DnaJ2	0.115036	0.773929	0.0767802	1.11475
Rv2374c_hrcA	Rv2374c	hrcA	Probable heat shock protein transcriptional repressor HrcA	-0.133285	0.629664	0.116951	0.931996
Rv2375_Rv2375	Rv2375	Rv2375	Conserved hypothetical protein	-1.36117	2.08188	0.00327711	2.48451
Rv2376c_cfp2	Rv2376c	cfp2	Low molecular weight antigen CFP2 (low molecular weight protein antigen 2) (CFP-2)	-0.73398	0.793474	0.072605	1.13903
Rv2377c_mbtH	Rv2377c	mbtH	Putative conserved protein MbtH	-1.34724	1.07027	0.0318421	1.497
Rv2379c_mbtF	Rv2379c	mbtF	Peptide synthetase MbtF (peptide synthase)	-0.0957646	0.0927314	0.697073	0.156722
Rv2380c_mbtE	Rv2380c	mbtE	Peptide synthetase MbtE (peptide synthase)	-0.592465	0.949005	0.0463424	1.33402
Rv2381c_mbtD	Rv2381c	mbtD	Polyketide synthetase MbtD (polyketide synthase)	-3.25551	1.91237	0.00475182	2.32314
Rv2382c_mbtC	Rv2382c	mbtC	Polyketide synthetase MbtC (polyketide synthase)	-0.567281	1.23939	0.0208491	1.68091
Rv2383c_mbtB	Rv2383c	mbtB	Phenyloxazoline synthase MbtB (phenyloxazoline synthetase)	-0.62043	0.561724	0.141655	0.848768
Rv2384_mbtA	Rv2384	mbtA	Bifunctional enzyme MbtA: salicyl-AMP ligase (SAL-AMP ligase) + salicyl-S-ArCP synthetase	-1.1436	1.13822	0.0264674	1.57729
Rv2385_mbtJ	Rv2385	mbtJ	Putative acetyl hydrolase MbtJ	-0.910415	1.55493	0.00946605	2.02383
Rv2386c_mbtI	Rv2386c	mbtI	Isochorismate synthase MbtI	-0.572215	1.06887	0.0320509	1.49416
Rv2387_Rv2387	Rv2387	Rv2387	Conserved protein	0.707269	1.86932	0.00528826	2.27669
Rv2391_sirA	Rv2391	sirA	Ferredoxin-dependent sulfite reductase SirA	-0.30362	0.894683	0.0538079	1.26915
Rv2392_cysH	Rv2392	cysH	Probable 3'-phosphoadenosine 5'-phosphosulfate reductase CysH (PAPS reductase, thioredoxin DEP.) (padops reductase) (3'-phosphoadenylylsulfate reductase) (PAPS sulfotransferase)	-0.244237	0.618781	0.120466	0.919136
Rv2393_che1	Rv2393	che1	Ferrochelatase Che1	-0.174723	0.463623	0.189702	0.721928
Rv2394_ggtB	Rv2394	ggtB	Probable gamma-glutamyltranspeptidase precursor GgtB (gamma-glutamyltransferase) (glutamyl transpeptidase)	0.204525	0.908535	0.0517207	1.28634
Rv2397c_cysA1	Rv2397c	cysA1	Sulfate-transport ATP-binding protein ABC transporter CysA1	0.8186	2.00419	0.00365134	2.43755
Rv2400c_subI	Rv2400c	subI	Probable sulfate-binding lipoprotein SubI	3.97434	4.0486	0.000409639	3.3876
Rv2401_Rv2401	Rv2401	Rv2401	Hypothetical protein	-0.178011	0.482957	0.179212	0.746633
Rv2402_Rv2402	Rv2402	Rv2402	Conserved protein	0.0104208	0.0289188	0.895164	0.0480974
Rv2403c_lppR	Rv2403c	lppR	Probable conserved lipoprotein LppR	0.0777426	0.422335	0.214068	0.669448
Rv2404c_lepA	Rv2404c	lepA	Probable GTP-binding protein LepA (GTP-binding elongation factor)	0.986989	3.58598	0.000899329	3.04608
Rv2405_Rv2405	Rv2405	Rv2405	Conserved protein	0.688612	1.95536	0.00412268	2.38482
Rv2406c_Rv2406c	Rv2406c	Rv2406c	Conserved protein	-2.93389	4.38147	0.0001	4
Rv2409c_Rv2409c	Rv2409c	Rv2409c	Conserved protein	0.206472	0.581793	0.134066	0.872681
Rv2410c_Rv2410c	Rv2410c	Rv2410c	Conserved protein	0.0283895	0.0545097	0.809739	0.0916549
Rv2411c_Rv2411c	Rv2411c	Rv2411c	Conserved hypothetical protein	0.473981	0.410171	0.222659	0.65236
Rv2412_rpsT	Rv2412	rpsT	30S ribosomal protein S20 RpsT	3.96485	2.85366	0.000774624	3.11091
Rv2413c_Rv2413c	Rv2413c	Rv2413c	Conserved hypothetical protein	-0.601513	2.3008	0.00204933	2.68839
Rv2416c_eis	Rv2416c	eis	Enhanced intracellular survival protein Eis,GCN5-related N-acetyltransferase	0.850041	2.82563	0.000823339	3.08442
Rv2417c_Rv2417c	Rv2417c	Rv2417c	Conserved protein	-1.15163	4.55979	0.0001	4
Rv2418c_Rv2418c	Rv2418c	Rv2418c	Unknown protein	1.66837	4.17184	0.0001	4
Rv2419c_Rv2419c	Rv2419c	gpgP	Glucosyl-3-phosphoglycerate phosphatase GpgP	0.412725	1.86063	0.00526018	2.279
Rv2420c_Rv2420c	Rv2420c	Rv2420c	Conserved hypothetical protein	1.13295	0.808789	0.0704824	1.15192
Rv2421c_nadD	Rv2421c	nadD	Probable nicotinate-nucleotide adenylyltransferase NadD (deamido-NAD(+) pyrophosphorylase) (deamido-NAD(+) diphosphorylase) (nicotinate mononucleotide adenylyltransferase) (NAMN adenylyltransferase)	0.108838	0.23414	0.40882	0.388468
Rv2423_Rv2423	Rv2423	Rv2423	Hypothetical protein	0.193108	0.504199	0.168231	0.774094
Rv2425c_Rv2425c	Rv2425c	Rv2425c	Conserved hypothetical protein	0.809137	2.7903	0.000864353	3.06331
Rv2426c_Rv2426c	Rv2426c	Rv2426c	Conserved hypothetical protein	0.376515	0.797374	0.0718673	1.14347
Rv2427c_proA	Rv2427c	proA	Probable gamma-glutamyl phosphate reductase protein ProA (GPR) (glutamate-5-semialdehyde dehydrogenase) (glutamyl-gamma-semialdehyde dehydrogenase)	0.546848	2.86598	0.000783784	3.1058
Rv2428_ahpC	Rv2428	ahpC	Alkyl hydroperoxide reductase C protein AhpC (alkyl hydroperoxidase C)	3.66876	3.6136	0.000930556	3.03126
Rv2429_ahpD	Rv2429	ahpD	Alkyl hydroperoxide reductase D protein AhpD (alkyl hydroperoxidase D)	2.7427	3.40223	0.000724324	3.14007
Rv2431c_PE25	Rv2431c	PE25	PE family protein PE25	2.04321	2.01101	0.00357611	2.44659
Rv2438c_nadE	Rv2438c	nadE	Glutamine-dependent NAD(+) synthetase NadE (NAD(+) synthase	0.752999	5.87622	0.0001	4
Rv2439c_proB	Rv2439c	proB	Probable glutamate 5-kinase protein ProB (gamma-glutamyl kinase) (GK)	0.666297	2.47277	0.0014944	2.82553
Rv2440c_obg	Rv2440c	obg	Probable GTP1/Obg-family GTP-binding protein Obg	0.411486	2.71225	0.000894188	3.04857
Rv2441c_rpmA	Rv2441c	rpmA	50S ribosomal protein L27 RpmA	2.34037	2.70466	0.000890208	3.05051
Rv2442c_rplU	Rv2442c	rplU	50S ribosomal protein L21 RplU	3.20668	3.89629	0.000568528	3.24525
Rv2444c_rne	Rv2444c	rne	Possible ribonuclease E Rne	0.952824	3.6804	0.000806084	3.09362
Rv2445c_ndkA	Rv2445c	ndkA	Probable nucleoside diphosphate kinase NdkA (NDK) (NDP kinase) (nucleoside-2-P kinase)	1.45161	2.29683	0.00204474	2.68936
Rv2447c_folC	Rv2447c	folC	Probable folylpolyglutamate synthase protein FolC (folylpoly-gamma-glutamate synthetase) (FPGS)	0.39241	2.83791	0.000761905	3.1181
Rv2448c_valS	Rv2448c	valS	Probable valyl-tRNA synthase protein ValS (valyl-tRNA synthetase) (valine--tRNA ligase) (valine translase)	0.140081	1.1321	0.02691	1.57009
Rv2449c_Rv2449c	Rv2449c	Rv2449c	Conserved protein	0.358604	0.913861	0.0508151	1.29401
Rv2453c_mobA	Rv2453c	mobA	Probable molybdopterin-guanine dinucleotide biosynthesis protein A MobA	-1.0282	2.45392	0.00153431	2.81409
Rv2454c_Rv2454c	Rv2454c	Rv2454c	Probable oxidoreductase (beta subunit)	0.39646	2.03947	0.00338732	2.47014
Rv2455c_Rv2455c	Rv2455c	Rv2455c	Probable oxidoreductase (alpha subunit)	0.139107	1.24914	0.0200412	1.69808
Rv2457c_clpX	Rv2457c	clpX	Probable ATP-dependent CLP protease ATP-binding subunit ClpX	-0.121391	0.670469	0.104194	0.982157
Rv2460c_clpP2	Rv2460c	clpP2	Probable ATP-dependent CLP protease proteolytic subunit 2 ClpP2 (endopeptidase CLP 2)	-0.241944	0.643672	0.112696	0.948091
Rv2461c_clpP1	Rv2461c	clpP1	Probable ATP-dependent CLP protease proteolytic subunit 1 ClpP1 (endopeptidase CLP)	-0.287024	1.15876	0.02513	1.59981
Rv2462c_tig	Rv2462c	tig	Probable trigger factor (TF) protein Tig	0.243856	1.32335	0.0166039	1.77979
Rv2464c_Rv2464c	Rv2464c	Rv2464c	Possible DNA glycosylase	1.81107	2.27106	0.00227753	2.64254
Rv2465c_rpiB	Rv2465c	rpiB	Ribose-5-phosphate isomerase	0.103902	0.314131	0.304779	0.516015
Rv2466c_Rv2466c	Rv2466c	Rv2466c	Conserved protein	0.560988	1.71037	0.00667446	2.17558
Rv2467_pepN	Rv2467	pepN	Probable aminopeptidase N PepN (Lysyl aminopeptidase) (LYS-AP) (alanine aminopeptidase)	0.606472	2.19293	0.00249153	2.60353
Rv2468c_Rv2468c	Rv2468c	Rv2468c	Conserved protein	2.25896	2.55434	0.00151832	2.81864
Rv2470_glbO	Rv2470	glbO	Globin (oxygen-binding protein) GlbO	-0.878278	2.58624	0.0014672	2.83351
Rv2473_Rv2473	Rv2473	Rv2473	Possible alanine and proline rich membrane protein	0.954374	1.05943	0.0330697	1.48057
Rv2474c_Rv2474c	Rv2474c	Rv2474c	Conserved hypothetical protein	-0.426572	2.20198	0.00251014	2.6003
Rv2475c_Rv2475c	Rv2475c	Rv2475c	Conserved protein	-2.85461	4.89838	0.0001	4
Rv2476c_gdh	Rv2476c	gdh	Probable NAD-dependent glutamate dehydrogenase Gdh (NAD-Gdh) (NAD-dependent glutamic dehydrogenase)	-0.429517	2.69514	0.000873362	3.05881
Rv2477c_Rv2477c	Rv2477c	Rv2477c	Probable macrolide-transport ATP-binding protein ABC transporter	-0.03894	0.125345	0.611337	0.213719
Rv2482c_plsB2	Rv2482c	plsB2	Probable glycerol-3-phosphate acyltransferase PlsB2 (GPAT)	0.144999	0.473128	0.183917	0.735378
Rv2483c_plsC	Rv2483c	plsC	Possible transmembrane phospholipid biosynthesis bifunctional enzyme PlsC: putative L-3-phosphoserine phosphatase (O-phosphoserine phosphohydrolase) (PSP) (pspase) + 1-acyl-SN-glycerol-3-phosphate acyltransferase (1-AGP acyltransferase) (1-AGPAT) (lysophosphatidic acid acyltransferase) (LPAAT)	1.04262	2.652	0.00113963	2.94324
Rv2484c_Rv2484c	Rv2484c	Rv2484c	Possible triacylglycerol synthase (diacylglycerol acyltransferase)	-0.364691	2.03656	0.00338402	2.47057
Rv2486_echA14	Rv2486	echA14	Probable enoyl-CoA hydratase EchA14 (enoyl hydrase) (unsaturated acyl-CoA hydratase) (crotonase)	-0.118902	0.398549	0.231298	0.635828
Rv2493_vapB38	Rv2493	vapB38	Possible antitoxin VapB38	-1.03996	1.50013	0.0110196	1.95783
Rv2495c_bkdC	Rv2495c	bkdC	Probable branched-chain keto acid dehydrogenase E2 component BkdC	1.70916	4.05578	0.000419753	3.37701
Rv2496c_bkdB	Rv2496c	bkdB	Probable branched-chain keto acid dehydrogenase E1 component, beta subunit BkdB	-0.0794191	0.404938	0.226402	0.64512
Rv2497c_bkdA	Rv2497c	bkdA	Probable branched-chain keto acid dehydrogenase E1 component, alpha subunit BkdA	0.764775	2.43931	0.00152126	2.8178
Rv2498c_citE	Rv2498c	citE	Probable citrate (pro-3S)-lyase (beta subunit) CitE (citrase) (citratase) (citritase) (citridesmolase) (citrase aldolase)	0.497278	1.82192	0.00558537	2.25295
Rv2499c_Rv2499c	Rv2499c	Rv2499c	Possible oxidase regulatory-related protein	2.01318	2.15395	0.00277339	2.55699
Rv2500c_fadE19	Rv2500c	fadE19	Possible acyl-CoA dehydrogenase FadE19 (MMGC)	0.172596	0.827861	0.0666344	1.1763
Rv2501c_accA1	Rv2501c	accA1	Probable acetyl-/propionyl-coenzyme A carboxylase alpha chain (alpha subunit) AccA1: biotin carboxylase + biotin carboxyl carrier protein (BCCP)	0.333696	1.09057	0.0297587	1.52639
Rv2502c_accD1	Rv2502c	accD1	Probable acetyl-/propionyl-CoA carboxylase (beta subunit) AccD1	-0.454585	1.51655	0.0106322	1.97338
Rv2503c_scoB	Rv2503c	scoB	Probable succinyl-CoA:3-ketoacid-coenzyme A transferase (beta subunit) ScoB (3-oxo-acid:CoA transferase) (OXCT B) (succinyl CoA:3-oxoacid CoA-transferase)	-1.56333	3.49005	0.000795252	3.0995
Rv2504c_scoA	Rv2504c	scoA	Probable succinyl-CoA:3-ketoacid-coenzyme A transferase (alpha subunit) ScoA (3-oxo acid:CoA transferase) (OXCT A) (succinyl-CoA:3-oxoacid-coenzyme A transferase)	0.1034	0.196713	0.46586	0.331745
Rv2505c_fadD35	Rv2505c	fadD35	Probable fatty-acid-CoA ligase FadD35 (fatty-acid-CoA synthetase) (fatty-acid-CoA synthase)	-0.804372	1.7054	0.00669442	2.17429
Rv2506_Rv2506	Rv2506	Rv2506	Probable transcriptional regulatory protein (probably TetR-family)	0.247271	0.315313	0.303479	0.517871
Rv2509_Rv2509	Rv2509	Rv2509	Probable short-chain type dehydrogenase/reductase	0.118189	0.882299	0.055709	1.25407
Rv2510c_Rv2510c	Rv2510c	Rv2510c	Conserved protein	0.148176	0.934234	0.047838	1.32023
Rv2511_orn	Rv2511	orn	Oligoribonuclease Orn	-0.176947	0.734412	0.0858225	1.0664
Rv2514c_Rv2514c	Rv2514c	Rv2514c	Conserved hypothetical protein	0.380213	1.38035	0.0140576	1.85209
Rv2516c_Rv2516c	Rv2516c	Rv2516c	Hypothetical protein	-0.98561	2.82225	0.000822006	3.08513
Rv2518c_ldtB	Rv2518c	ldtB	Probable L,D-transpeptidase LdtB	1.68458	4.53518	0.0001	4
Rv2520c_Rv2520c	Rv2520c	Rv2520c	Possible conserved membrane protein	3.65917	2.96704	0.000616514	3.21006
Rv2521_bcp	Rv2521	bcp	Probable bacterioferritin comigratory protein Bcp	-1.05629	3.8269	0.000737327	3.13234
Rv2522c_Rv2522c	Rv2522c	Rv2522c	Conserved hypothetical protein	0.525328	3.1355	0.000705882	3.15127
Rv2524c_fas	Rv2524c	fas	Probable fatty acid synthase Fas (fatty acid synthetase)	0.190876	0.513986	0.163289	0.787043
Rv2525c_Rv2525c	Rv2525c	Rv2525c	Conserved hypothetical protein. Secreted; predicted to be a substrate of the twin arginine translocation (tat) export system.	0.104808	0.227893	0.418344	0.378466
Rv2527_vapC17	Rv2527	vapC17	Possible toxin VapC17	0.312294	0.772595	0.0770957	1.11297
Rv2528c_mrr	Rv2528c	mrr	Probable restriction system protein Mrr	-0.00747156	0.0217032	0.91959	0.0364058
Rv2529_Rv2529	Rv2529	Rv2529	Hypothetical protein	0.262175	0.331754	0.287066	0.542018
Rv2531c_Rv2531c	Rv2531c	Rv2531c	Probable amino acid decarboxylase	-0.275543	0.76661	0.0782301	1.10663
Rv2533c_nusB	Rv2533c	nusB	N utilization substance protein NusB (NusB protein)	-0.232633	0.394577	0.234668	0.629546
Rv2534c_efp	Rv2534c	efp	Probable elongation factor P Efp	0.8931	4.23268	0.0001	4
Rv2535c_pepQ	Rv2535c	pepQ	Probable cytoplasmic peptidase PepQ	-0.774541	3.78509	0.000686695	3.16324
Rv2536_Rv2536	Rv2536	Rv2536	Probable conserved transmembrane protein	1.41912	2.78317	0.000852255	3.06943
Rv2538c_aroB	Rv2538c	aroB	3-dehydroquinate synthase AroB	-0.583981	2.12951	0.0030174	2.52037
Rv2539c_aroK	Rv2539c	aroK	Shikimate kinase AroK (SK)	-0.184826	0.482499	0.179368	0.746255
Rv2540c_aroF	Rv2540c	aroF	Probable chorismate synthase AroF (5-enolpyruvylshikimate-3-phosphate phospholyase)	0.088624	0.507926	0.16642	0.778794
Rv2548A_Rv2548A	Rv2548A	Rv2548A	Conserved protein	0.535892	2.61143	0.00127694	2.89383
Rv2553c_Rv2553c	Rv2553c	Rv2553c	Probable conserved membrane protein	0.36064	0.382442	0.243868	0.612845
Rv2554c_Rv2554c	Rv2554c	Rv2554c	Conserved protein	0.588734	2.17941	0.00252211	2.59824
Rv2555c_alaS	Rv2555c	alaS	Probable alanyl-tRNA synthetase AlaS (alanine--tRNA ligase) (alanine translase) (ALARS)	-0.0717406	0.34641	0.274659	0.561206
Rv2556c_Rv2556c	Rv2556c	Rv2556c	Conserved hypothetical protein	-1.35429	0.73725	0.0850718	1.07021
Rv2557_Rv2557	Rv2557	Rv2557	Conserved protein	-5.51486	4.91785	0.0001	4
Rv2558_Rv2558	Rv2558	Rv2558	Conserved protein	-5.3893	4.10059	0.000447368	3.34934
Rv2559c_Rv2559c	Rv2559c	Rv2559c	Conserved hypothetical alanine leucine valine rich protein	0.238894	0.976171	0.0425254	1.37135
Rv2563_Rv2563	Rv2563	Rv2563	Probable glutamine-transport transmembrane protein ABC transporter	3.21674	4.33677	0.0001	4
Rv2564_glnQ	Rv2564	glnQ	Probable glutamine-transport ATP-binding protein ABC transporter GlnQ	0.485688	2.4881	0.00150565	2.82228
Rv2565_Rv2565	Rv2565	Rv2565	Conserved protein	0.680077	2.09738	0.0032379	2.48974
Rv2567_Rv2567	Rv2567	Rv2567	Conserved hypothetical alanine and leucine rich protein	-0.385221	4.51484	0.0001	4
Rv2568c_Rv2568c	Rv2568c	Rv2568c	Conserved hypothetical protein	-0.67736	2.48141	0.0015	2.82391
Rv2569c_Rv2569c	Rv2569c	Rv2569c	Conserved hypothetical protein	0.675854	1.41999	0.0130109	1.88569
Rv2572c_aspS	Rv2572c	aspS	Probable aspartyl-tRNA synthetase AspS (aspartate--tRNA ligase) (ASPRS) (aspartic acid translase)	0.269813	1.08438	0.0303549	1.51777
Rv2574_Rv2574	Rv2574	Rv2574	Conserved protein	-0.125657	0.323061	0.295497	0.529447
Rv2575_Rv2575	Rv2575	Rv2575	Possible conserved membrane glycine rich protein	-0.681719	1.99236	0.00382873	2.41695
Rv2576c_Rv2576c	Rv2576c	Rv2576c	Possible conserved membrane protein	0.218444	0.220421	0.428422	0.368128
Rv2579_dhaA	Rv2579	dhaA	Possible haloalkane dehalogenase DhaA (1-chlorohexane halidohydrolase)	-0.513609	3.38339	0.000714667	3.1459
Rv2580c_hisS	Rv2580c	hisS	Probable histidyl-tRNA synthetase HisS (histidine--tRNA ligase) (HISRS) (histidine--translase)	0.0992475	0.422097	0.2142	0.669181
Rv2581c_Rv2581c	Rv2581c	Rv2581c	Possible glyoxalase II (hydroxyacylglutathione hydrolase) (GLX II)	-0.677183	1.95848	0.00413806	2.3832
Rv2582_ppiB	Rv2582	ppiB	Probable peptidyl-prolyl cis-trans isomerase B PpiB (cyclophilin) (PPIase) (rotamase) (peptidylprolyl isomerase)	0.44181	1.59227	0.00888784	2.0512
Rv2583c_relA	Rv2583c	relA	Probable GTP pyrophosphokinase RelA (ATP:GTP 3'-pyrophosphotransferase) (PPGPP synthetase I) ((P)PPGPP synthetase) (GTP diphosphokinase)	0.739652	1.85901	0.00525088	2.27977
Rv2584c_apt	Rv2584c	apt	Adenine phosphoribosyltransferase Apt (APRT) (AMP diphosphorylase) (AMP pyrophosphorylase) (transphosphoribosidase)	1.43305	2.56976	0.00144974	2.83871
Rv2585c_Rv2585c	Rv2585c	Rv2585c	Possible conserved lipoprotein	1.79057	1.58362	0.00891803	2.04973
Rv2586c_secF	Rv2586c	secF	Probable protein-export membrane protein SecF	2.61011	4.79991	0.0001	4
Rv2587c_secD	Rv2587c	secD	Probable protein-export membrane protein SecD	1.64625	4.1947	0.0001	4
Rv2588c_yajC	Rv2588c	yajC	Probable conserved membrane protein secretion factor YajC	2.26321	2.78302	0.000850932	3.07011
Rv2589_gabT	Rv2589	gabT	4-aminobutyrate aminotransferase GabT (gamma-amino-N-butyrate transaminase) (GABA transaminase) (glutamate:succinic semialdehyde transaminase) (GABA aminotransferase) (GABA-at)	0.0768614	0.489026	0.17625	0.753871
Rv2590_fadD9	Rv2590	fadD9	Probable fatty-acid-CoA ligase FadD9 (fatty-acid-CoA synthetase) (fatty-acid-CoA synthase)	-0.403575	1.64431	0.0080097	2.09638
Rv2592c_ruvB	Rv2592c	ruvB	Probable holliday junction DNA helicase RuvB	-0.497684	1.20658	0.0226774	1.64441
Rv2593c_ruvA	Rv2593c	ruvA	Probable holliday junction DNA helicase RuvA	0.249908	1.82363	0.00559024	2.25257
Rv2594c_ruvC	Rv2594c	ruvC	Probable crossover junction endodeoxyribonuclease RuvC (holliday junction nuclease) (holliday junction resolvase)	-1.01785	1.46466	0.0121276	1.91623
Rv2595_vapB40	Rv2595	vapB40	Possible antitoxin VapB40	-0.629301	1.36557	0.01468	1.83327
Rv2597_Rv2597	Rv2597	Rv2597	Probable membrane protein	-0.588872	0.45162	0.196687	0.706224
Rv2601A_vapB41	Rv2601A	vapB41	Possible antitoxin VapB41	-0.344838	1.14587	0.0257439	1.58933
Rv2603c_Rv2603c	Rv2603c	Rv2603c	Highly conserved protein	1.05232	2.97609	0.000619926	3.20766
Rv2604c_snoP	Rv2604c	snoP	Probable glutamine amidotransferase SnoP	-0.314319	0.890483	0.0544985	1.26362
Rv2605c_tesB2	Rv2605c	tesB2	Probable acyl-CoA thioesterase II TesB2 (TEII)	0.0297036	0.0523597	0.815918	0.0883535
Rv2606c_snzP	Rv2606c	snzP	Possible pyridoxine biosynthesis protein SnzP	-0.459075	1.26941	0.0188674	1.72429
Rv2607_pdxH	Rv2607	pdxH	Probable pyridoxamine 5'-phosphate oxidase PdxH (PNP/PMP oxidase) (pyridoxinephosphate oxidase) (PNPOX) (pyridoxine 5'-phosphate oxidase)	-0.169416	0.724318	0.0884787	1.05316
Rv2609c_Rv2609c	Rv2609c	Rv2609c	Probable conserved membrane protein	0.908774	1.95463	0.00417084	2.37978
Rv2610c_pimA	Rv2610c	pimA	Alpha-mannosyltransferase PimA	0.569698	3.00282	0.000642447	3.19216
Rv2611c_Rv2611c	Rv2611c	Rv2611c	Probable acyltransferase	0.947009	4.11509	0.000456376	3.34068
Rv2612c_pgsA1	Rv2612c	pgsA1	PI synthase PgsA1 (phosphatidylinositol synthase) (CDP-diacylglycerol--inositol-3-phosphatidyltransferase)	1.63638	4.15563	0.000478873	3.31978
Rv2613c_Rv2613c	Rv2613c	Rv2613c	Conserved protein	-0.0881848	0.207352	0.449897	0.346887
Rv2614c_thrS	Rv2614c	thrS	Probable threonyl-tRNA synthetase ThrS (threonine-tRNA synthetase)(ThrRS) (threonine-tRNA ligase)	0.0890393	0.362037	0.260579	0.584061
Rv2618_Rv2618	Rv2618	Rv2618	Conserved hypothetical protein	0.381552	0.861709	0.0596554	1.22435
Rv2619c_Rv2619c	Rv2619c	Rv2619c	Conserved protein	0.794279	2.5477	0.00151239	2.82034
Rv2621c_Rv2621c	Rv2621c	Rv2621c	Possible transcriptional regulatory protein	0.384205	0.565581	0.140251	0.853094
Rv2622_Rv2622	Rv2622	Rv2622	Possible methyltransferase (methylase)	-0.0278988	0.0728203	0.752859	0.123286
Rv2623_TB31.7	Rv2623	TB31.7	Universal stress protein family protein TB31.7	0.747854	3.62408	0.000937063	3.02823
Rv2624c_Rv2624c	Rv2624c	Rv2624c	Universal stress protein family protein	0.826281	1.78597	0.006	2.22185
Rv2629_Rv2629	Rv2629	Rv2629	Conserved protein	1.83037	4.02173	0.000395349	3.40302
Rv2632c_Rv2632c	Rv2632c	Rv2632c	Conserved protein	-3.29643	5.11009	0.0001	4
Rv2633c_Rv2633c	Rv2633c	Rv2633c	Hypothetical protein	-1.22368	1.00731	0.0383895	1.41579
Rv2641_cadI	Rv2641	cadI	Cadmium inducible protein CadI	-1.81775	1.61679	0.00862251	2.06437
Rv2650c_Rv2650c	Rv2650c	Rv2650c	Possible PhiRv2 prophage protein	0.961113	4.22668	0.0001	4
Rv2658c_Rv2658c	Rv2658c	Rv2658c	Possible prophage protein	-1.54492	1.95974	0.00414192	2.3828
Rv2667_clpC2	Rv2667	clpC2	Possible ATP-dependent protease ATP-binding subunit ClpC2	0.274013	0.431077	0.209114	0.679617
Rv2670c_Rv2670c	Rv2670c	Rv2670c	Conserved hypothetical protein	0.178555	0.167288	0.520464	0.283609
Rv2671_ribD	Rv2671	ribD	Possible bifunctional enzyme riboflavin biosynthesis protein RibD: diaminohydroxyphosphoribosylaminopyrimidine deaminase (riboflavin-specific deaminase) + 5-amino-6-(5-phosphoribosylamino)uracil reductase (HTP reductase)	-0.957182	5.87321	0.0001	4
Rv2672_Rv2672	Rv2672	Rv2672	Possible secreted protease	1.89629	4.04456	0.000404762	3.3928
Rv2674_msrB	Rv2674	msrB	Probable peptide methionine sulfoxide reductase MsrB (protein-methionine-R-oxide reductase) (peptide met(O) reductase)	-0.783962	2.49096	0.00151324	2.82009
Rv2675c_Rv2675c	Rv2675c	Rv2675c	Conserved hypothetical protein	-0.0167742	0.0325854	0.882151	0.0544571
Rv2676c_Rv2676c	Rv2676c	Rv2676c	Conserved protein	-0.0117049	0.0314174	0.885561	0.0527815
Rv2677c_hemY	Rv2677c	hemY	Probable protoporphyrinogen oxidase HemY (protoporphyrinogen-IX oxidase) (protoporphyrinogenase) (PPO)	0.451498	1.73912	0.0064688	2.18918
Rv2678c_hemE	Rv2678c	hemE	Probable uroporphyrinogen decarboxylase HemE (uroporphyrinogen III decarboxylase) (URO-D) (UPD)	-1.02571	3.20164	0.000753363	3.123
Rv2679_echA15	Rv2679	echA15	Probable enoyl-CoA hydratase EchA15 (enoyl hydrase) (unsaturated acyl-CoA hydratase) (crotonase)	-0.161705	0.50523	0.167715	0.775428
Rv2680_Rv2680	Rv2680	Rv2680	Conserved protein	-0.897295	4.18098	0.0001	4
Rv2682c_dxs1	Rv2682c	dxs1	Probable 1-deoxy-D-xylulose 5-phosphate synthase Dxs1 (1-deoxyxylulose-5-phosphate synthase) (DXP synthase) (DXPS)	-0.832394	3.23688	0.000775982	3.11015
Rv2683_Rv2683	Rv2683	Rv2683	Conserved protein	-0.599697	1.83998	0.00539772	2.26779
Rv2688c_Rv2688c	Rv2688c	Rv2688c	Antibiotic-transport ATP-binding protein ABC transporter	-1.40478	3.15423	0.000713376	3.14668
Rv2690c_Rv2690c	Rv2690c	Rv2690c	Probable conserved integral membrane alanine and valine and leucine rich protein	0.90476	1.05419	0.0335266	1.47461
Rv2691_ceoB	Rv2691	ceoB	TRK system potassium uptake protein CeoB	-0.166481	1.23627	0.0210082	1.67761
Rv2692_ceoC	Rv2692	ceoC	TRK system potassium uptake protein CeoC	-1.35323	2.87819	0.000797251	3.0984
Rv2694c_Rv2694c	Rv2694c	Rv2694c	Conserved protein	0.974969	2.83984	0.000763158	3.11739
Rv2696c_Rv2696c	Rv2696c	Rv2696c	Conserved alanine and glycine and valine rich protein	-0.222501	1.22537	0.0217283	1.66297
Rv2697c_dut	Rv2697c	dut	Probable deoxyuridine 5'-triphosphate nucleotidohydrolase Dut (dUTPase) (dUTP pyrophosphatase) (deoxyuridine 5'-triphosphatase) (dUTP diphosphatase) (deoxyuridine-triphosphatase)	0.0817232	0.197904	0.464132	0.333358
Rv2699c_Rv2699c	Rv2699c	Rv2699c	Conserved hypothetical protein	0.0284977	0.0312891	0.88557	0.0527771
Rv2700_Rv2700	Rv2700	Rv2700	Possible conserved secreted alanine rich protein	0.859254	1.57163	0.00912821	2.03961
Rv2701c_suhB	Rv2701c	suhB	Inositol-1-monophosphatase SuhB	0.355732	3.55558	0.000872964	3.059
Rv2703_sigA	Rv2703	sigA	RNA polymerase sigma factor SigA (sigma-A)	-0.825873	4.23898	0.0001	4
Rv2704_Rv2704	Rv2704	Rv2704	Conserved protein	-0.247695	0.388094	0.239025	0.621557
Rv2705c_Rv2705c	Rv2705c	Rv2705c	Conserved hypothetical protein	-0.894825	0.898504	0.0533212	1.2731
Rv2708c_Rv2708c	Rv2708c	Rv2708c	Conserved hypothetical protein	-1.31869	2.03603	0.00338072	2.47099
Rv2710_sigB	Rv2710	sigB	RNA polymerase sigma factor SigB	1.15118	2.76897	0.000844376	3.07346
Rv2711_ideR	Rv2711	ideR	Iron-dependent repressor and activator IdeR	-0.228096	1.24134	0.0208776	1.68032
Rv2713_sthA	Rv2713	sthA	Probable soluble pyridine nucleotide transhydrogenase SthA (STH) (NAD(P)(+) transhydrogenase	-0.543343	2.90996	0.000667838	3.17533
Rv2714_Rv2714	Rv2714	Rv2714	Conserved alanine and leucine rich protein	-0.485522	1.11439	0.0279948	1.55292
Rv2715_Rv2715	Rv2715	Rv2715	Possible hydrolase	0.209669	0.581918	0.134184	0.872299
Rv2716_Rv2716	Rv2716	Rv2716	Conserved protein	1.77	4.21955	0.0001	4
Rv2717c_Rv2717c	Rv2717c	Rv2717c	Conserved protein	-0.236164	1.4468	0.0125516	1.9013
Rv2718c_nrdR	Rv2718c	nrdR	Probable transcriptional regulatory protein NrdR	1.23965	1.96554	0.00414967	2.38199
Rv2720_lexA	Rv2720	lexA	Repressor LexA	-0.677991	3.3574	0.000696104	3.15733
Rv2721c_Rv2721c	Rv2721c	Rv2721c	Possible conserved transmembrane alanine and glycine rich protein	0.147274	0.65883	0.108091	0.96621
Rv2724c_fadE20	Rv2724c	fadE20	Probable acyl-CoA dehydrogenase FadE20	-1.37869	3.4821	0.00077907	3.10842
Rv2725c_hflX	Rv2725c	hflX	Probable GTP-binding protein HflX	0.723764	1.50291	0.0109072	1.96229
Rv2726c_dapF	Rv2726c	dapF	Probable diaminopimelate epimerase DapF (DAP epimerase)	0.540911	2.6257	0.00129103	2.88906
Rv2727c_miaA	Rv2727c	miaA	Probable tRNA delta(2)-isopentenylpyrophosphate transferase MiaA (IPP transferase) (isopentenyl-diphosphate:tRNA isopentenyltransferase) (iptase) (IPPT)	0.74059	1.38557	0.013863	1.85814
Rv2728c_Rv2728c	Rv2728c	Rv2728c	Conserved alanine rich protein	0.0164261	0.0533247	0.813738	0.0895154
Rv2731_Rv2731	Rv2731	Rv2731	Conserved alanine and arginine rich protein	-0.0908422	0.223006	0.424156	0.372474
Rv2732c_Rv2732c	Rv2732c	Rv2732c	Probable conserved transmembrane protein	2.46012	1.47776	0.0117852	1.92866
Rv2733c_Rv2733c	Rv2733c	Rv2733c	Conserved hypothetical alanine, arginine-rich protein	0.539175	2.76279	0.000841782	3.0748
Rv2737c_recA	Rv2737c	recA	RecA protein (recombinase A)	-0.996367	1.78613	0.00600515	2.22148
Rv2738c_Rv2738c	Rv2738c	Rv2738c	Conserved hypothetical protein	0.839075	0.827673	0.0666352	1.1763
Rv2739c_Rv2739c	Rv2739c	Rv2739c	Possible alanine rich transferase	-0.571532	2.2619	0.00231579	2.6353
Rv2740_ephG	Rv2740	ephG	Epoxide hydrolase	-0.533176	1.56902	0.00928161	2.03238
Rv2743c_Rv2743c	Rv2743c	Rv2743c	Possible conserved transmembrane alanine rich protein	0.638331	2.05393	0.00336676	2.47279
Rv2744c_35kd_ag	Rv2744c	35kd_ag	Conserved 35 kDa alanine rich protein	-0.274493	1.02262	0.0364542	1.43825
Rv2745c_clgR	Rv2745c	clgR	Transcriptional regulatory protein ClgR	0.534902	0.809291	0.070476	1.15196
Rv2748c_ftsK	Rv2748c	ftsK	Possible cell division transmembrane protein FtsK	0.460682	1.66791	0.00723328	2.14066
Rv2749_Rv2749	Rv2749	Rv2749	Conserved protein	0.223374	0.601819	0.126476	0.897992
Rv2750_Rv2750	Rv2750	Rv2750	Probable dehydrogenase	0.578694	0.2603	0.370027	0.431767
Rv2751_Rv2751	Rv2751	Rv2751	Conserved protein	0.92597	2.1489	0.002853	2.5447
Rv2752c_Rv2752c	Rv2752c	Rv2752c	Conserved hypothetical protein	-0.667483	3.37434	0.000705263	3.15165
Rv2753c_dapA	Rv2753c	dapA	Probable dihydrodipicolinate synthase DapA (DHDPS) (dihydrodipicolinate synthetase)	1.21768	3.02974	0.000651163	3.18631
Rv2754c_thyX	Rv2754c	thyX	Probable thymidylate synthase ThyX (ts) (TSase)	0.671262	2.99911	0.00064	3.19382
Rv2756c_hsdM	Rv2756c	hsdM	Possible type I restriction/modification system DNA methylase HsdM (M protein) (DNA methyltransferase)	-0.865253	2.49253	0.00151707	2.81899
Rv2763c_dfrA	Rv2763c	dfrA	Dihydrofolate reductase DfrA (DHFR) (tetrahydrofolate dehydrogenase)	-1.58818	1.46781	0.0120297	1.91975
Rv2764c_thyA	Rv2764c	thyA	Probable thymidylate synthase ThyA (ts) (TSASE)	-0.295565	0.265961	0.362751	0.440391
Rv2765_Rv2765	Rv2765	Rv2765	Probable alanine rich hydrolase	-0.850777	3.78542	0.000692641	3.15949
Rv2766c_Rv2766c	Rv2766c	Rv2766c	Probable short-chain type dehydrogenase/reductase	-0.058454	0.144073	0.568912	0.244955
Rv2771c_Rv2771c	Rv2771c	Rv2771c	Conserved hypothetical protein	-2.30552	4.01885	0.000393064	3.40554
Rv2773c_dapB	Rv2773c	dapB	Dihydrodipicolinate reductase DapB (DHPR)	-0.751335	4.35356	0.0001	4
Rv2775_Rv2775	Rv2775	Rv2775	GCN5-related N-acetyltransferase	-1.00779	1.80687	0.00568658	2.24515
Rv2776c_Rv2776c	Rv2776c	Rv2776c	Probable oxidoreductase	2.1596	4.10757	0.000450331	3.34647
Rv2777c_Rv2777c	Rv2777c	Rv2777c	Conserved hypothetical protein	2.47552	4.03569	0.000397661	3.40049
Rv2778c_Rv2778c	Rv2778c	Rv2778c	Conserved protein	0.187992	0.766187	0.0782542	1.10649
Rv2780_ald	Rv2780	ald	Secreted L-alanine dehydrogenase Ald (40 kDa antigen) (TB43)	-1.88777	3.93887	0.000592593	3.22724
Rv2781c_Rv2781c	Rv2781c	Rv2781c	Possible alanine rich oxidoreductase	-0.185349	0.589633	0.130866	0.883173
Rv2782c_pepR	Rv2782c	pepR	Probable zinc protease PepR	1.55236	3.65247	0.000967509	3.01434
Rv2783c_gpsI	Rv2783c	gpsI	Bifunctional protein polyribonucleotide nucleotidyltransferase GpsI: guanosine pentaphosphate synthetase + polyribonucleotide nucleotidyltransferase (polynucleotide phosphorylase) (pnpase)	0.520133	5.16123	0.0001	4
Rv2785c_rpsO	Rv2785c	rpsO	30S ribosomal protein S15 RpsO	2.13361	3.40686	0.00073224	3.13535
Rv2786c_ribF	Rv2786c	ribF	Probable bifunctional FAD synthetase/riboflavin biosynthesis protein RibF: riboflavin kinase (flavokinase) + FMN adenylyltransferase (FAD pyrophosphorylase) (FAD synthetase)(FAD diphosphorylase) (flavin adenine dinucleotide synthetase)	-1.0605	3.06539	0.000665347	3.17695
Rv2788_sirR	Rv2788	sirR	Probable transcriptional repressor SirR	-0.189038	0.530586	0.155055	0.809514
Rv2789c_fadE21	Rv2789c	fadE21	Probable acyl-CoA dehydrogenase FadE21	0.309989	1.20763	0.0225728	1.64641
Rv2790c_ltp1	Rv2790c	ltp1	Probable lipid-transfer protein Ltp1	-0.144934	0.518265	0.161335	0.792271
Rv2793c_truB	Rv2793c	truB	Probable tRNA pseudouridine synthase B TruB (tRNA pseudouridine 55 synthase) (PSI55 synthase) (pseudouridylate synthase) (uracil hydrolyase)	-0.034431	0.0817737	0.728182	0.13776
Rv2794c_pptT	Rv2794c	pptT	Phosphopantetheinyl transferase PptT (CoA:APO-	-0.240925	0.336561	0.283037	0.548157
Rv2795c_Rv2795c	Rv2795c	Rv2795c	Conserved hypothetical protein	-0.971807	2.19432	0.00249947	2.60215
Rv2799_Rv2799	Rv2799	Rv2799	Probable membrane protein	-1.11059	1.88213	0.00489526	2.31022
Rv2800_Rv2800	Rv2800	Rv2800	Possible hydrolase	-0.799988	0.268987	0.358904	0.445022
Rv2802c_Rv2802c	Rv2802c	Rv2802c	Hypothetical arginine and alanine rich protein	1.60508	2.15464	0.00277627	2.55654
Rv2818c_Rv2818c	Rv2818c	Rv2818c	Hypothetical protein	0.187027	0.992406	0.0405249	1.39228
Rv2819c_Rv2819c	Rv2819c	Rv2819c	Hypothetical protein	0.466058	1.03212	0.0354092	1.45088
Rv2821c_Rv2821c	Rv2821c	Rv2821c	Conserved hypothetical protein	0.0397038	0.115521	0.636134	0.196451
Rv2824c_Rv2824c	Rv2824c	Rv2824c	Hypothetical protein	1.67623	2.08308	0.0032837	2.48364
Rv2827c_Rv2827c	Rv2827c	Rv2827c	Hypothetical protein	0.651706	1.21032	0.0225151	1.64753
Rv2831_echA16	Rv2831	echA16	Probable enoyl-CoA hydratase EchA16 (enoyl hydrase) (unsaturated acyl-CoA hydratase) (crotonase)	1.6738	2.79686	0.000869841	3.06056
Rv2837c_Rv2837c	Rv2837c	Rv2837c	Conserved protein	0.135393	0.65295	0.109695	0.959813
Rv2838c_rbfA	Rv2838c	rbfA	Probable ribosome-binding factor a RbfA (P15B protein)	1.08555	3.92139	0.000574359	3.24082
Rv2839c_infB	Rv2839c	infB	Probable translation initiation factor if-2 InfB	0.850865	3.69686	0.000622568	3.20581
Rv2840c_Rv2840c	Rv2840c	Rv2840c	Conserved hypothetical protein	0.290757	0.3073	0.311934	0.505937
Rv2841c_nusA	Rv2841c	nusA	Probable N utilization substance protein A NusA	-0.128344	0.425403	0.212892	0.671841
Rv2842c_Rv2842c	Rv2842c	Rv2842c	Conserved protein	0.671023	2.48623	0.00150376	2.82282
Rv2844_Rv2844	Rv2844	Rv2844	Conserved alanine rich protein	-0.268039	0.698849	0.0954887	1.02005
Rv2845c_proS	Rv2845c	proS	Probable prolyl-tRNA synthetase ProS (proline--tRNA ligase) (PRORS) (global RNA synthesis factor) (proline translase)	0.361419	1.57086	0.00912112	2.03995
Rv2846c_efpA	Rv2846c	efpA	Possible integral membrane efflux protein EfpA	0.649241	1.05622	0.0334161	1.47604
Rv2847c_cysG	Rv2847c	cysG	Possible multifunctional enzyme siroheme synthase CysG: uroporphyrin-III C-methyltransferase (urogen III methylase) (SUMT) (uroporphyrinogen III methylase) (UROM) + precorrin-2 oxidase + ferrochelatase	-0.302277	1.56035	0.00945708	2.02424
Rv2848c_cobB	Rv2848c	cobB	Probable cobyrinic acid A,C-diamide synthase CobB	-0.476573	1.69499	0.00687179	2.16293
Rv2849c_cobO	Rv2849c	cobO	Probable cob(I)alamin adenosyltransferase CobO (corrinoid adenosyltransferase) (corrinoid adotransferase activity)	-0.399886	1.48369	0.0115629	1.93693
Rv2850c_Rv2850c	Rv2850c	Rv2850c	Possible magnesium chelatase	-0.133228	0.309195	0.310123	0.508466
Rv2851c_Rv2851c	Rv2851c	Rv2851c	GCN5-related N-acetyltransferase	-1.32106	1.03459	0.0351945	1.45353
Rv2852c_mqo	Rv2852c	mqo	Probable malate:quinone oxidoreductase Mqo (malate dehydrogenase	0.0167503	0.0126168	0.952829	0.020985
Rv2854_Rv2854	Rv2854	Rv2854	Unknown protein	-0.812301	1.30118	0.0175374	1.75603
Rv2855_mtr	Rv2855	mtr	NADPH-dependent mycothiol reductase Mtr	-1.00252	2.49703	0.00152284	2.81735
Rv2857c_Rv2857c	Rv2857c	Rv2857c	Probable short-chain type dehydrogenase/reductase	0.395465	1.3736	0.0143605	1.84283
Rv2858c_aldC	Rv2858c	aldC	Probable aldehyde dehydrogenase AldC	0.353153	1.59131	0.00887392	2.05188
Rv2859c_Rv2859c	Rv2859c	Rv2859c	Possible amidotransferase	0.826127	3.18761	0.000741722	3.12976
Rv2860c_glnA4	Rv2860c	glnA4	Probable glutamine synthetase GlnA4 (glutamine synthase) (GS-II)	-0.235072	1.17958	0.0242505	1.61528
Rv2861c_mapB	Rv2861c	mapB	Methionine aminopeptidase MapB (map) (peptidase M)	0.776296	2.80848	0.000878205	3.0564
Rv2864c_Rv2864c	Rv2864c	Rv2864c	Possible penicillin-binding lipoprotein	0.418314	1.31596	0.0168908	1.77235
Rv2868c_gcpE	Rv2868c	gcpE	Probable GcpE protein	0.147561	0.903409	0.0525091	1.27977
Rv2869c_rip	Rv2869c	rip	Membrane bound metalloprotease	1.65062	4.11851	0.000459459	3.33775
Rv2870c_dxr	Rv2870c	dxr	Probable 1-deoxy-D-xylulose 5-phosphate reductoisomerase Dxr (DXP reductoisomerase) (1-deoxyxylulose-5-phosphate reductoisomerase)	0.0203552	0.0552985	0.807125	0.0930592
Rv2871_vapB43	Rv2871	vapB43	Possible antitoxin VapB43	-0.33432	0.0937765	0.694732	0.158183
Rv2873_mpt83	Rv2873	mpt83	Cell surface lipoprotein Mpt83 (lipoprotein P23)	0.196937	0.349365	0.27184	0.565687
Rv2875_mpt70	Rv2875	mpt70	Major secreted immunogenic protein Mpt70	2.73131	5.2429	0.0001	4
Rv2878c_mpt53	Rv2878c	mpt53	Soluble secreted antigen Mpt53 precursor	0.763268	1.23226	0.021268	1.67227
Rv2882c_frr	Rv2882c	frr	Ribosome recycling factor Frr (ribosome releasing factor) (RRF)	-0.309333	0.898154	0.0533519	1.27285
Rv2883c_pyrH	Rv2883c	pyrH	Probable uridylate kinase PyrH (UK) (uridine monophosphate kinase) (UMP kinase)	-1.00158	2.94617	0.000687161	3.16294
Rv2887_Rv2887	Rv2887	Rv2887	Probable transcriptional regulatory protein	0.0202751	0.0386258	0.862374	0.0643043
Rv2888c_amiC	Rv2888c	amiC	Probable amidase AmiC (aminohydrolase)	0.256435	1.34782	0.0154119	1.81214
Rv2889c_tsf	Rv2889c	tsf	Probable elongation factor Tsf (EF-ts)	2.48196	3.60809	0.000917808	3.03725
Rv2890c_rpsB	Rv2890c	rpsB	30S ribosomal protein S2 RpsB	0.881144	3.3721	0.000703412	3.15279
Rv2893_Rv2893	Rv2893	Rv2893	Possible oxidoreductase	0.28911	1.7968	0.00585542	2.23244
Rv2895c_viuB	Rv2895c	viuB	Possible mycobactin utilization protein ViuB	-0.685122	3.49597	0.000807229	3.093
Rv2900c_fdhF	Rv2900c	fdhF	Possible formate dehydrogenase H FdhF (formate-hydrogen-lyase-linked, selenocysteine-containing polypeptide) (formate dehydrogenase-H alpha subunit) (FDH-H)	-2.06719	3.61797	0.000933798	3.02975
Rv2901c_Rv2901c	Rv2901c	Rv2901c	Conserved protein	-0.808008	3.88035	0.000554455	3.25613
Rv2902c_rnhB	Rv2902c	rnhB	Probable ribonuclease HII protein RnhB (RNase HII)	0.13639	0.532901	0.154084	0.812242
Rv2903c_lepB	Rv2903c	lepB	Probable signal peptidase I LepB (SPASE I) (leader peptidase I).	-0.176388	0.978007	0.0424194	1.37244
Rv2904c_rplS	Rv2904c	rplS	50S ribosomal protein L19 RplS	1.10918	2.05695	0.00338006	2.47108
Rv2906c_trmD	Rv2906c	trmD	Probable tRNA (guanine-N1)-methyltransferase TrmD (M1G-methyltransferase) (tRNA	-0.0287762	0.0664837	0.771383	0.11273
Rv2908c_Rv2908c	Rv2908c	Rv2908c	Conserved hypothetical protein	1.48621	1.98587	0.00394302	2.40417
Rv2909c_rpsP	Rv2909c	rpsP	30S ribosomal protein S16 RpsP	4.25939	3.50467	0.000817073	3.08774
Rv2911_dacB2	Rv2911	dacB2	Probable penicillin-binding protein DacB2 (D-alanyl-D-alanine carboxypeptidase) (DD-peptidase) (DD-carboxypeptidase) (PBP) (DD-transpeptidase) (serine-type D-ala-D-ala carboxypeptidase) (D-amino acid hydrolase)	-0.271607	0.746872	0.082691	1.08254
Rv2912c_Rv2912c	Rv2912c	Rv2912c	Probable transcriptional regulatory protein (probably TetR-family)	3.33231	3.61015	0.000920962	3.03576
Rv2913c_Rv2913c	Rv2913c	Rv2913c	Possible D-amino acid aminohydrolase (D-amino acid hydrolase)	-0.256518	1.16242	0.0250231	1.60166
Rv2914c_pknI	Rv2914c	pknI	Probable transmembrane serine/threonine-protein kinase I PknI (protein kinase I) (STPK I) (phosphorylase B kinase kinase) (hydroxyalkyl-protein kinase)	-0.349304	1.14056	0.026267	1.58059
Rv2915c_Rv2915c	Rv2915c	Rv2915c	Conserved protein	-0.325378	1.70108	0.00671761	2.17279
Rv2916c_ffh	Rv2916c	ffh	Probable signal recognition particle protein Ffh (fifty-four homolog) (SRP protein)	0.633911	3.48455	0.000783626	3.10589
Rv2918c_glnD	Rv2918c	glnD	Probable	2.20064	1.24887	0.0200576	1.69772
Rv2919c_glnB	Rv2919c	glnB	Probable nitrogen regulatory protein P-II GlnB	0.535645	2.19312	0.00249417	2.60307
Rv2921c_ftsY	Rv2921c	ftsY	Probable cell division protein FtsY (SRP receptor) (signal recognition particle receptor)	1.66034	2.80432	0.000875399	3.05779
Rv2922A_acyP	Rv2922A	acyP	Probable acylphosphatase AcyP (acylphosphate phosphohydrolase)	1.48135	2.22946	0.00249407	2.60309
Rv2922c_smc	Rv2922c	smc	Probable chromosome partition protein Smc	-0.0196581	0.0728074	0.752548	0.123466
Rv2923c_Rv2923c	Rv2923c	Rv2923c	Conserved protein	0.416571	0.906132	0.052017	1.28385
Rv2925c_rnc	Rv2925c	rnc	Probable ribonuclease III Rnc (RNase III)	-0.148817	0.377176	0.247623	0.606209
Rv2926c_Rv2926c	Rv2926c	Rv2926c	Conserved protein	-0.586725	2.53401	0.00149871	2.82428
Rv2927c_Rv2927c	Rv2927c	Rv2927c	Conserved hypothetical protein	-0.928909	4.97001	0.0001	4
Rv2928_tesA	Rv2928	tesA	Probable thioesterase TesA	-0.368994	1.7775	0.00609719	2.21487
Rv2930_fadD26	Rv2930	fadD26	Fatty-acid-AMP ligase FadD26 (fatty-acid-AMP synthetase) (fatty-acid-AMP synthase)	3.07255	5.30979	0.0001	4
Rv2931_ppsA	Rv2931	ppsA	Phenolpthiocerol synthesis type-I polyketide synthase PpsA	2.5047	4.57194	0.0001	4
Rv2932_ppsB	Rv2932	ppsB	Phenolpthiocerol synthesis type-I polyketide synthase PpsB	1.70637	4.90696	0.0001	4
Rv2933_ppsC	Rv2933	ppsC	Phenolpthiocerol synthesis type-I polyketide synthase PpsC	1.84697	4.80174	0.0001	4
Rv2934_ppsD	Rv2934	ppsD	Phenolpthiocerol synthesis type-I polyketide synthase PpsD	1.85514	4.58582	0.0001	4
Rv2935_ppsE	Rv2935	ppsE	Phenolpthiocerol synthesis type-I polyketide synthase PpsE	1.47425	4.75031	0.0001	4
Rv2936_drrA	Rv2936	drrA	Daunorubicin-dim-transport ATP-binding protein ABC transporter DrrA	0.078105	0.233971	0.408943	0.388337
Rv2938_drrC	Rv2938	drrC	Probable daunorubicin-dim-transport integral membrane protein ABC transporter DrrC	1.23657	1.78229	0.00608041	2.21607
Rv2939_papA5	Rv2939	papA5	Possible conserved polyketide synthase associated protein PapA5	0.6809	1.88762	0.00486253	2.31314
Rv2940c_mas	Rv2940c	mas	Probable multifunctional mycocerosic acid synthase membrane-associated Mas	2.17024	5.94179	0.0001	4
Rv2941_fadD28	Rv2941	fadD28	Fatty-acid-AMP ligase FadD28 (fatty-acid-AMP synthetase) (fatty-acid-AMP synthase)	0.215262	1.13983	0.0262745	1.58047
Rv2942_mmpL7	Rv2942	mmpL7	Conserved transmembrane transport protein MmpL7	1.97008	4.96331	0.0001	4
Rv2945c_lppX	Rv2945c	lppX	Probable conserved lipoprotein LppX	1.35913	2.87795	0.000795883	3.09915
Rv2946c_pks1	Rv2946c	pks1	Probable polyketide synthase Pks1	1.14333	3.80627	0.000717489	3.14418
Rv2947c_pks15	Rv2947c	pks15	Probable polyketide synthase Pks15	1.31634	3.99141	0.000377778	3.42276
Rv2948c_fadD22	Rv2948c	fadD22	P-hydroxybenzoyl-AMP ligase FadD22	0.77234	2.67553	0.00103429	2.98536
Rv2949c_Rv2949c	Rv2949c	Rv2949c	Chorismate pyruvate lyase	1.59291	4.49277	0.0001	4
Rv2950c_fadD29	Rv2950c	fadD29	Fatty-acid-AMP ligase FadD29 (fatty-acid-AMP synthetase) (fatty-acid-AMP synthase)	1.23898	4.07569	0.000435897	3.36062
Rv2951c_Rv2951c	Rv2951c	Rv2951c	Possible oxidoreductase	-0.129261	0.379704	0.245824	0.609376
Rv2952_Rv2952	Rv2952	Rv2952	Possible methyltransferase (methylase)	0.402373	1.61358	0.00860876	2.06506
Rv2953_Rv2953	Rv2953	Rv2953	Enoyl reductase	1.34012	3.57828	0.000893333	3.04899
Rv2954c_Rv2954c	Rv2954c	Rv2954c	Hypothetical protein	-0.0176697	0.0341429	0.876899	0.0570504
Rv2955c_Rv2955c	Rv2955c	Rv2955c	Conserved protein	2.41619	2.81341	0.000882448	3.05431
Rv2956_Rv2956	Rv2956	Rv2956	Conserved protein	-0.639627	1.40643	0.0133159	1.87563
Rv2958c_Rv2958c	Rv2958c	Rv2958c	Possible glycosyl transferase	3.30933	3.88382	0.00056	3.25181
Rv2959c_Rv2959c	Rv2959c	Rv2959c	Possible methyltransferase (methylase)	1.42977	2.45508	0.00154187	2.81195
Rv2962c_Rv2962c	Rv2962c	Rv2962c	Possible glycosyl transferase	2.58625	4.51694	0.0001	4
Rv2964_purU	Rv2964	purU	Probable formyltetrahydrofolate deformylase PurU (formyl-FH(4) hydrolase)	-0.335226	1.86834	0.00527886	2.27746
Rv2965c_kdtB	Rv2965c	kdtB	Probable phosphopantetheine adenylyltransferase KdtB (pantetheine-phosphate adenylyltransferase) (PPAT) (dephospho-CoA pyrophosphorylase)	-1.53795	4.57704	0.0001	4
Rv2967c_pca	Rv2967c	pca	Probable pyruvate carboxylase Pca (pyruvic carboxylase)	-0.551245	2.39074	0.00181988	2.73996
Rv2969c_Rv2969c	Rv2969c	Rv2969c	Possible conserved membrane or secreted protein	1.60038	2.81915	0.000820679	3.08583
Rv2970c_lipN	Rv2970c	lipN	Probable lipase/esterase LipN	0.172204	1.22535	0.0217135	1.66327
Rv2971_Rv2971	Rv2971	Rv2971	Probable oxidoreductase	0.0499563	0.224403	0.422183	0.374499
Rv2976c_ung	Rv2976c	ung	Probable uracil-DNA glycosylase Ung (UDG)	-0.251256	0.759165	0.0802639	1.09548
Rv2977c_thiL	Rv2977c	thiL	Probable thiamine-monophosphate kinase ThiL (thiamine-phosphate kinase)	-0.738917	2.63336	0.00118006	2.9281
Rv2981c_ddlA	Rv2981c	ddlA	Probable D-alanine--D-alanine ligase DdlA (D-alanylalanine synthetase) (D-ala-D-ala ligase)	-0.204675	1.17242	0.024501	1.61082
Rv2982c_gpdA2	Rv2982c	gpdA2	Probable glycerol-3-phosphate dehydrogenase	-0.171327	0.887638	0.055006	1.25959
Rv2983_Rv2983	Rv2983	Rv2983	Conserved hypothetical alanine rich protein	0.421683	0.602071	0.12632	0.898528
Rv2984_ppk1	Rv2984	ppk1	Polyphosphate kinase PPK (polyphosphoric acid kinase) (ATP-polyphosphate phosphotransferase)	-1.14468	3.63683	0.000957143	3.01902
Rv2985_mutT1	Rv2985	mutT1	Possible hydrolase MutT1	-0.509263	0.763594	0.0788397	1.10326
Rv2986c_hupB	Rv2986c	hupB	DNA-binding protein HU homolog HupB (histone-like protein) (HLP) (21-kDa laminin-2-binding protein)	1.69456	3.27447	0.000644231	3.19096
Rv2989_Rv2989	Rv2989	Rv2989	Probable transcriptional regulatory protein	0.0312018	0.0849922	0.719105	0.143208
Rv2991_Rv2991	Rv2991	Rv2991	Conserved protein	-1.36921	2.50352	0.00152866	2.81569
Rv2992c_gltS	Rv2992c	gltS	Glutamyl-tRNA synthetase GltS (glutamate--tRNA ligase) (glutamyl-tRNA synthase) (GLURS)	0.904408	3.22909	0.000767123	3.11513
Rv2993c_Rv2993c	Rv2993c	Rv2993c	Possible 2-hydroxyhepta-2,4-diene-1,7-dioate isomerase (HHDD isomerase)	0.068675	0.201916	0.458098	0.339042
Rv2995c_leuB	Rv2995c	leuB	Probable 3-isopropylmalate dehydrogenase LeuB (beta-IPM dehydrogenase) (IMDH) (3-IPM-DH)	-0.148702	1.01079	0.0381188	1.41886
Rv2996c_serA1	Rv2996c	serA1	Probable D-3-phosphoglycerate dehydrogenase SerA1 (PGDH)	2.42068	3.68543	0.000812261	3.0903
Rv2999_lppY	Rv2999	lppY	Probable conserved lipoprotein LppY	2.31876	3.39995	0.000722372	3.14124
Rv3001c_ilvC	Rv3001c	ilvC	Probable KETOL-acid reductoisomerase IlvC (acetohydroxy-acid isomeroreductase) (alpha-keto-beta-hydroxylacil reductoisomerase)	-0.25334	1.69802	0.00679934	2.16753
Rv3002c_ilvN	Rv3002c	ilvN	Probable acetolactate synthase (small subunit) IlvN (acetohydroxy-acid synthase) (AHAS) (ALS)	0.0481539	0.205578	0.453001	0.343901
Rv3003c_ilvB1	Rv3003c	ilvB1	Acetolactate synthase (large subunit) IlvB1 (acetohydroxy-acid synthase)	-0.709586	1.90814	0.00478981	2.31968
Rv3005c_Rv3005c	Rv3005c	Rv3005c	Conserved hypothetical protein	-0.993795	2.3954	0.00168	2.77469
Rv3006_lppZ	Rv3006	lppZ	Probable conserved lipoprotein LppZ	1.49527	2.51583	0.001491	2.82652
Rv3007c_Rv3007c	Rv3007c	Rv3007c	Possible oxidoreductase	-1.28727	0.779103	0.0759792	1.11931
Rv3009c_gatB	Rv3009c	gatB	Probable glutamyl-tRNA(GLN) amidotransferase (subunit B) GatB (Glu-ADT subunit B)	-0.261159	1.45719	0.0122281	1.91264
Rv3010c_pfkA	Rv3010c	pfkA	Probable 6-phosphofructokinase PfkA (phosphohexokinase) (phosphofructokinase)	-0.402077	2.43727	0.00151758	2.81885
Rv3011c_gatA	Rv3011c	gatA	Probable glutamyl-tRNA(GLN) amidotransferase (subunit A) GatA (Glu-ADT subunit A)	-0.097549	0.401668	0.228815	0.640516
Rv3013_Rv3013	Rv3013	Rv3013	Conserved protein	0.0270352	0.075333	0.745525	0.127538
Rv3014c_ligA	Rv3014c	ligA	DNA ligase	0.999547	2.8258	0.000824675	3.08372
Rv3015c_Rv3015c	Rv3015c	Rv3015c	Conserved hypothetical protein	1.43779	2.40638	0.00168595	2.77316
Rv3024c_trmU	Rv3024c	trmU	Probable tRNA (5-methylaminomethyl-2-thiouridylate)-methyltransferase TrmU	0.12235	0.403401	0.22749	0.643038
Rv3025c_iscS	Rv3025c	iscS	Cysteine desulfurase IscS (NIFS protein homolog) (nitrogenase metalloclusters biosynthesis protein NIFS)	0.227197	0.67994	0.101557	0.99329
Rv3028c_fixB	Rv3028c	fixB	Probable electron transfer flavoprotein (alpha-subunit) FixB (alpha-ETF) (electron transfer flavoprotein large subunit) (ETFLS)	0.520358	1.54286	0.00967969	2.01414
Rv3029c_fixA	Rv3029c	fixA	Probable electron transfer flavoprotein (beta-subunit) FixA (beta-ETF) (electron transfer flavoprotein small subunit) (ETFSS)	0.548607	3.0532	0.000661417	3.17952
Rv3030_Rv3030	Rv3030	Rv3030	Conserved protein	-0.135248	0.723146	0.0887029	1.05206
Rv3031_Rv3031	Rv3031	Rv3031	Conserved protein	-0.109759	0.428094	0.210947	0.675827
Rv3032_Rv3032	Rv3032	Rv3032	Alpha (1->4) glucosyltransferase	0.0892196	0.147402	0.56274	0.249692
Rv3034c_Rv3034c	Rv3034c	Rv3034c	Possible transferase	0.637954	2.78857	0.00085625	3.0674
Rv3036c_TB22.2	Rv3036c	TB22.2	Probable conserved secreted protein TB22.2	0.501187	0.685448	0.100047	0.999796
Rv3038c_Rv3038c	Rv3038c	Rv3038c	Conserved protein	0.89754	2.30013	0.00204703	2.68888
Rv3039c_echA17	Rv3039c	echA17	Probable enoyl-CoA hydratase EchA17 (crotonase) (unsatured acyl-CoA hydratase) (enoyl hydrase)	-2.03167	2.06781	0.00336926	2.47247
Rv3040c_Rv3040c	Rv3040c	Rv3040c	Conserved protein	-0.870536	3.34133	0.000685422	3.16404
Rv3041c_Rv3041c	Rv3041c	Rv3041c	Probable conserved ATP-binding protein ABC transporter	0.0159731	0.0228756	0.915955	0.0381259
Rv3042c_serB2	Rv3042c	serB2	Probable phosphoserine phosphatase SerB2 (PSP) (O-phosphoserine phosphohydrolase) (pspase)	-0.26599	2.37423	0.00180301	2.744
Rv3043c_ctaD	Rv3043c	ctaD	Probable cytochrome C oxidase polypeptide I CtaD (cytochrome AA3 subunit 1)	2.06001	1.90563	0.00478111	2.32047
Rv3044_fecB	Rv3044	fecB	Probable FEIII-dicitrate-binding periplasmic lipoprotein FecB	0.527124	1.75328	0.00642034	2.19244
Rv3045_adhC	Rv3045	adhC	Probable NADP-dependent alcohol dehydrogenase AdhC	-0.624474	2.03988	0.00339062	2.46972
Rv3046c_Rv3046c	Rv3046c	Rv3046c	Conserved protein	-0.529508	1.84662	0.00536148	2.27072
Rv3048c_nrdF2	Rv3048c	nrdF2	Ribonucleoside-diphosphate reductase (beta chain) NrdF2 (ribonucleotide reductase small subunit) (R2F protein)	-0.518148	1.72236	0.00662081	2.17909
Rv3050c_Rv3050c	Rv3050c	Rv3050c	Probable transcriptional regulatory protein (probably AsnC-family)	-0.125773	0.312569	0.306368	0.513757
Rv3051c_nrdE	Rv3051c	nrdE	Ribonucleoside-diphosphate reductase (alpha chain) NrdE (ribonucleotide reductase small subunit) (R1F protein)	0.116046	0.456612	0.19349	0.713341
Rv3052c_nrdI	Rv3052c	nrdI	Probable NrdI protein	-1.41097	1.61186	0.00863376	2.0638
Rv3053c_nrdH	Rv3053c	nrdH	Probable glutaredoxin electron transport component of NRDEF (glutaredoxin-like protein) NrdH	-0.853965	0.960868	0.0446827	1.34986
Rv3054c_Rv3054c	Rv3054c	Rv3054c	Conserved hypothetical protein	0.436131	0.423949	0.21329	0.67103
Rv3055_Rv3055	Rv3055	Rv3055	Possible transcriptional regulatory protein (probably TetR-family)	-0.681485	2.61055	0.0012752	2.89442
Rv3057c_Rv3057c	Rv3057c	Rv3057c	Probable short chain alcohol dehydrogenase/reductase	-0.12684	0.11311	0.641736	0.192644
Rv3058c_Rv3058c	Rv3058c	Rv3058c	Possible transcriptional regulatory protein (probably TetR-family)	-1.44259	4.84167	0.0001	4
Rv3059_cyp136	Rv3059	cyp136	Probable cytochrome P450 136 Cyp136	-1.87354	3.94627	0.000361702	3.44165
Rv3061c_fadE22	Rv3061c	fadE22	Probable acyl-CoA dehydrogenase FadE22	0.276922	1.32485	0.0165963	1.77999
Rv3062_ligB	Rv3062	ligB	Probable ATP-dependent DNA ligase LigB (polydeoxyribonucleotide synthase	0.176752	0.448361	0.198735	0.701726
Rv3068c_pgmA	Rv3068c	pgmA	Probable phosphoglucomutase PgmA (glucose phosphomutase) (PGM)	0.455567	1.95842	0.0041342	2.38361
Rv3071_Rv3071	Rv3071	Rv3071	Conserved hypothetical protein	0.287429	0.857301	0.0604558	1.21856
Rv3075c_Rv3075c	Rv3075c	Rv3075c	Conserved protein	-0.034739	0.160451	0.533401	0.272946
Rv3076_Rv3076	Rv3076	Rv3076	Conserved hypothetical protein	1.77259	1.8355	0.00538826	2.26855
Rv3077_Rv3077	Rv3077	Rv3077	Possible hydrolase	-1.22098	2.57694	0.00145551	2.83698
Rv3079c_Rv3079c	Rv3079c	Rv3079c	Conserved protein	0.649724	3.4942	0.0008	3.09691
Rv3080c_pknK	Rv3080c	pknK	Serine/threonine-protein kinase transcriptional regulatory protein PknK (protein kinase K) (STPK K)	-2.331	2.59974	0.00132791	2.87683
Rv3082c_virS	Rv3082c	virS	Virulence-regulating transcriptional regulator VirS (AraC/XylS family)	0.371456	0.0888229	0.708394	0.149725
Rv3086_adhD	Rv3086	adhD	Probable zinc-type alcohol dehydrogenase AdhD (aldehyde reductase)	-2.4145	2.92194	0.000673759	3.1715
Rv3087_Rv3087	Rv3087	Rv3087	Possible triacylglycerol synthase (diacylglycerol acyltransferase)	-2.79095	3.6041	0.000914676	3.03873
Rv3088_tgs4	Rv3088	tgs4	Putative triacylglycerol synthase (diacylglycerol acyltransferase) Tgs4	-0.566519	1.20842	0.0225503	1.64685
Rv3089_fadD13	Rv3089	fadD13	Probable chain-fatty-acid-CoA ligase FadD13 (fatty-acyl-CoA synthetase)	-1.99054	2.69612	0.000874636	3.05817
Rv3090_Rv3090	Rv3090	Rv3090	Unknown alanine and valine rich protein	1.87962	3.4382	0.0007507	3.12453
Rv3091_Rv3091	Rv3091	Rv3091	Conserved protein	0.940357	3.54741	0.000861736	3.06463
Rv3093c_Rv3093c	Rv3093c	Rv3093c	Hypothetical oxidoreductase	3.55	4.29953	0.0001	4
Rv3094c_Rv3094c	Rv3094c	Rv3094c	Conserved hypothetical protein	2.4574	3.74387	0.000653061	3.18505
Rv3095_Rv3095	Rv3095	Rv3095	Hypothetical transcriptional regulatory protein	1.75757	3.24731	0.000786885	3.10409
Rv3099c_Rv3099c	Rv3099c	Rv3099c	Conserved protein	-0.656526	3.16194	0.000717949	3.14391
Rv3100c_smpB	Rv3100c	smpB	Probable SSRA-binding protein SmpB	1.42382	2.47391	0.00149626	2.82499
Rv3101c_ftsX	Rv3101c	ftsX	Putative cell division protein FtsX (septation component-transport integral membrane protein ABC transporter)	1.7131	1.89623	0.00475519	2.32283
Rv3102c_ftsE	Rv3102c	ftsE	Putative cell division ATP-binding protein FtsE (septation component-transport ATP-binding protein ABC transporter)	0.342926	1.04144	0.034771	1.45878
Rv3104c_Rv3104c	Rv3104c	Rv3104c	Possible conserved transmembrane protein	1.78485	1.88428	0.00489964	2.30984
Rv3105c_prfB	Rv3105c	prfB	Probable peptide chain release factor 2 PrfB (RF-2)	-0.015924	0.0614857	0.786886	0.104088
Rv3106_fprA	Rv3106	fprA	NADPH:adrenodoxin oxidoreductase FprA (NADPH-ferredoxin reductase)	0.14255	0.474183	0.183551	0.736243
Rv3107c_agpS	Rv3107c	agpS	Possible alkyldihydroxyacetonephosphate synthase AgpS (alkyl-DHAP synthase) (alkylglycerone-phosphate synthase)	-0.920229	1.54626	0.00962212	2.01673
Rv3111_moaC1	Rv3111	moaC1	Probable molybdenum cofactor biosynthesis protein C MoaC1	-0.113138	0.136901	0.583634	0.233859
Rv3117_cysA3;Rv0815c_cysA2	Rv3117	cysA3	Probable thiosulfate sulfurtransferase CysA3 (rhodanese-like protein) (thiosulfate cyanide transsulfurase) (thiosulfate thiotransferase)	2.61441	3.54721	0.000858974	3.06602
Rv3118_sseC1;Rv0814c_sseC2	Rv3118	sseC1	Conserved hypothetical protein SseC1	2.79025	4.64281	0.0001	4
Rv3119_moaE1	Rv3119	moaE1	Probable molybdenum cofactor biosynthesis protein E MoaE1 (molybdopterin converting factor large subunit) (molybdopterin	-0.771163	2.54936	0.00151436	2.81977
Rv3120_Rv3120	Rv3120	Rv3120	Conserved hypothetical protein	0.443482	0.75159	0.0817333	1.0876
Rv3121_cyp141	Rv3121	cyp141	Probable cytochrome P450 141 Cyp141	-0.851796	2.25452	0.00241311	2.61742
Rv3132c_devS	Rv3132c	devS	Two component sensor histidine kinase DevS	-0.464334	2.0825	0.0032804	2.48407
Rv3133c_devR	Rv3133c	devR	Two component transcriptional regulatory protein DevR (probably LuxR/UhpA-family)	-0.893757	2.86844	0.000787776	3.1036
Rv3134c_Rv3134c	Rv3134c	Rv3134c	Universal stress protein family protein	0.423772	0.3724	0.251764	0.599006
Rv3136_PPE51	Rv3136	PPE51	PPE family protein PPE51	1.62967	3.99181	0.000379888	3.42034
Rv3137_Rv3137	Rv3137	Rv3137	Probable monophosphatase	2.04663	2.8654	0.000782462	3.10654
Rv3138_pflA	Rv3138	pflA	Probable pyruvate formate lyase activating protein PflA (formate acetyltransferase activating enzyme) (	-0.024405	0.0381272	0.863397	0.0637895
Rv3139_fadE24	Rv3139	fadE24	Probable acyl-CoA dehydrogenase FadE24	0.161127	0.884309	0.0554196	1.25634
Rv3140_fadE23	Rv3140	fadE23	Probable acyl-CoA dehydrogenase FadE23	-0.139379	0.341127	0.279341	0.553865
Rv3141_fadB4	Rv3141	fadB4	Probable NADPH quinone oxidoreductase FadB4 (NADPH:quinone reductase) (zeta-crystallin)	0.724135	1.54594	0.00961474	2.01706
Rv3143_Rv3143	Rv3143	Rv3143	Probable response regulator	-0.645762	1.5922	0.00888088	2.05154
Rv3144c_PPE52	Rv3144c	PPE52	PPE family protein PPE52	-1.31073	3.03466	0.000657534	3.18208
Rv3146_nuoB	Rv3146	nuoB	Probable NADH dehydrogenase I (chain B) NuoB (NADH-ubiquinone oxidoreductase chain B)	-1.32327	2.03506	0.00337743	2.47141
Rv3147_nuoC	Rv3147	nuoC	Probable NADH dehydrogenase I (chain C) NuoC (NADH-ubiquinone oxidoreductase chain C)	-0.905417	3.79978	0.000714286	3.14613
Rv3148_nuoD	Rv3148	nuoD	Probable NADH dehydrogenase I (chain D) NuoD (NADH-ubiquinone oxidoreductase chain D)	-1.66656	2.71282	0.000895522	3.04792
Rv3149_nuoE	Rv3149	nuoE	Probable NADH dehydrogenase I (chain E) NuoE (NADH-ubiquinone oxidoreductase chain E)	-1.19606	3.5268	0.000842767	3.07429
Rv3150_nuoF	Rv3150	nuoF	Probable NADH dehydrogenase I (chain F) NuoF (NADH-ubiquinone oxidoreductase chain F)	-1.45934	3.78529	0.000689655	3.16137
Rv3151_nuoG	Rv3151	nuoG	Probable NADH dehydrogenase I (chain G) NuoG (NADH-ubiquinone oxidoreductase chain G)	-1.35638	4.19477	0.0001	4
Rv3152_nuoH	Rv3152	nuoH	Probable NADH dehydrogenase I (chain H) NuoH (NADH-ubiquinone oxidoreductase chain H)	1.86201	2.42213	0.00149582	2.82512
Rv3153_nuoI	Rv3153	nuoI	Probable NADH dehydrogenase I (chain I) NuoI (NADH-ubiquinone oxidoreductase chain I)	-0.77961	3.09011	0.000680162	3.16739
Rv3156_nuoL	Rv3156	nuoL	Probable NADH dehydrogenase I (chain L) NuoL (NADH-ubiquinone oxidoreductase chain L)	1.517	0.956699	0.0452049	1.34481
Rv3157_nuoM	Rv3157	nuoM	Probable NADH dehydrogenase I (chain M) NUOK (NADH-ubiquinone oxidoreductase chain M)	0.134985	0.159011	0.536233	0.270646
Rv3160c_Rv3160c	Rv3160c	Rv3160c	Possible transcriptional regulatory protein (probably TetR-family)	-1.01196	2.702	0.000886263	3.05244
Rv3161c_Rv3161c	Rv3161c	Rv3161c	Possible dioxygenase	-1.24713	3.54787	0.000864516	3.06323
Rv3164c_moxR3	Rv3164c	moxR3	Probable methanol dehydrogenase transcriptional regulatory protein MoxR3	-1.80967	2.54263	0.00150649	2.82203
Rv3168_Rv3168	Rv3168	Rv3168	Putative aminoglycoside phosphotransferase	-1.25369	3.24077	0.000777778	3.10914
Rv3169_Rv3169	Rv3169	Rv3169	Conserved protein	-0.636665	1.59544	0.00881697	2.05468
Rv3173c_Rv3173c	Rv3173c	Rv3173c	Probable transcriptional regulatory protein (probably TetR/AcrR-family)	1.53289	3.28605	0.00064891	3.18782
Rv3189_Rv3189	Rv3189	Rv3189	Conserved hypothetical protein	0.738577	0.872009	0.0577228	1.23865
Rv3190A_Rv3190A	Rv3190A	Rv3190A	Conserved protein	-1.45219	0.793168	0.0727256	1.13831
Rv3190c_Rv3190c	Rv3190c	Rv3190c	Hypothetical protein	0.098228	0.220042	0.429035	0.367507
Rv3193c_Rv3193c	Rv3193c	Rv3193c	Probable conserved transmembrane protein	2.57965	4.70042	0.0001	4
Rv3194c_Rv3194c	Rv3194c	Rv3194c	Possible conserved secreted protein	0.188977	1.48612	0.0114157	1.9425
Rv3196A_Rv3196A	Rv3196A	Rv3196A	Unknown protein	3.91358	3.27357	0.000642686	3.192
Rv3197_Rv3197	Rv3197	Rv3197	Probable conserved ATP-binding protein ABC transporter	0.0424213	0.0979563	0.683139	0.165491
Rv3198A_Rv3198A	Rv3198A	Rv3198A	Possible glutaredoxin protein	0.648734	1.98019	0.00403781	2.39385
Rv3198c_uvrD2	Rv3198c	uvrD2	Probable ATP-dependent DNA helicase II UvrD2	1.13181	1.07945	0.030613	1.51409
Rv3199c_nudC	Rv3199c	nudC	Probable NADH pyrophosphatase NudC (NAD+ diphosphatase) (NAD+ pyrophosphatase) (NADP pyrophosphatase)	-0.920217	1.24103	0.0208634	1.68061
Rv3200c_Rv3200c	Rv3200c	Rv3200c	Possible transmembrane cation transporter	-0.341055	1.63485	0.00813483	2.08965
Rv3203_lipV	Rv3203	lipV	Possible lipase LipV	-1.45981	1.49214	0.0112667	1.9482
Rv3205c_Rv3205c	Rv3205c	Rv3205c	Conserved protein	0.131133	0.471426	0.184883	0.733103
Rv3206c_moeB1	Rv3206c	moeB1	Probable molybdenum cofactor biosynthesis protein MoeB1 (MPT-synthase sulfurylase) (molybdopterin synthase sulphurylase)	-0.0974422	0.351989	0.268956	0.570319
Rv3207c_Rv3207c	Rv3207c	Rv3207c	Conserved protein	-0.187203	0.544013	0.149434	0.825551
Rv3208_Rv3208	Rv3208	Rv3208	Probable transcriptional regulatory protein (probably TetR-family)	-0.881631	2.99025	0.000630394	3.20039
Rv3208A_TB9.4	Rv3208A	TB9.4	Conserved protein TB9.4	-0.0604062	0.150038	0.556468	0.25456
Rv3210c_Rv3210c	Rv3210c	Rv3210c	Conserved protein	0.15687	1.58661	0.00893897	2.04871
Rv3211_rhlE	Rv3211	rhlE	Probable ATP-dependent RNA helicase RhlE	0.532952	1.64859	0.00784777	2.10525
Rv3212_Rv3212	Rv3212	Rv3212	Conserved alanine valine rich protein	0.116009	0.314705	0.30407	0.517026
Rv3213c_Rv3213c	Rv3213c	Rv3213c	Possible SOJ/para-related protein	-1.50188	3.3494	0.000692506	3.15958
Rv3214_gpm2	Rv3214	gpm2	Possible phosphoglycerate mutase Gpm2 (phosphoglyceromutase) (PGAM) (BPG-dependent PGAM)	-0.712178	4.31437	0.0001	4
Rv3215_entC	Rv3215	entC	Probable isochorismate synthase EntC (isochorismate hydroxymutase) (enterochelin biosynthesis)	-0.428023	1.89785	0.0047638	2.32205
Rv3218_Rv3218	Rv3218	Rv3218	Conserved protein	0.480261	2.19795	0.00250213	2.60169
Rv3219_whiB1	Rv3219	whiB1	Transcriptional regulatory protein WhiB-like WhiB1. Contains	0.0520234	0.0772433	0.741781	0.129724
Rv3220c_Rv3220c	Rv3220c	Rv3220c	Probable two component sensor kinase	-0.671433	3.73021	0.00064257	3.19208
Rv3221c_TB7.3	Rv3221c	TB7.3	Biotinylated protein TB7.3	-0.193499	0.0904162	0.703664	0.152635
Rv3223c_sigH	Rv3223c	sigH	Alternative RNA polymerase sigma-E factor (sigma-24) SigH (RPOE)	-0.465283	2.00279	0.00364785	2.43796
Rv3224_Rv3224	Rv3224	Rv3224	Possible iron-regulated short-chain dehydrogenase/reductase	-0.681631	2.15264	0.00277051	2.55744
Rv3225c_Rv3225c	Rv3225c	Rv3225c	GCN5-related N-acetyltransferase, phosphorylase	0.296348	1.00862	0.0381961	1.41798
Rv3226c_Rv3226c	Rv3226c	Rv3226c	Conserved hypothetical protein	0.706008	3.34097	0.000683673	3.16515
Rv3227_aroA	Rv3227	aroA	3-phosphoshikimate 1-carboxyvinyltransferase AroA (5-enolpyruvylshikimate-3-phosphate synthase) (EPSP synthase) (EPSPS)	-0.13032	1.67133	0.00714776	2.14583
Rv3228_Rv3228	Rv3228	Rv3228	Conserved hypothetical protein	0.295671	0.173396	0.508199	0.293966
Rv3231c_Rv3231c	Rv3231c	Rv3231c	Conserved protein	0.840457	0.653731	0.109576	0.960285
Rv3232c_ppk2	Rv3232c	ppk2	Polyphosphate kinase Ppk2 (polyphosphoric acid kinase)	0.779041	2.27199	0.00228256	2.64158
Rv3234c_tgs3	Rv3234c	tgs3	Putative triacylglycerol synthase (diacylglycerol acyltransferase) Tgs3	1.20015	1.11815	0.0276548	1.55823
Rv3237c_Rv3237c	Rv3237c	Rv3237c	Conserved protein	-0.000976562	0.000624906	0.997235	0.00120249
Rv3240c_secA1	Rv3240c	secA1	Probable preprotein translocase SecA1 1 subunit	0.625425	2.41281	0.00169194	2.77162
Rv3241c_Rv3241c	Rv3241c	Rv3241c	Conserved protein	-0.531214	1.60824	0.00864025	2.06347
Rv3243c_Rv3243c	Rv3243c	Rv3243c	Unknown protein	-1.02035	1.71832	0.00666555	2.17616
Rv3244c_lpqB	Rv3244c	lpqB	Probable conserved lipoprotein LpqB	0.173057	0.713207	0.091591	1.03815
Rv3245c_mtrB	Rv3245c	mtrB	Two component sensory transduction histidine kinase MtrB	1.48923	3.51728	0.00082716	3.08241
Rv3246c_mtrA	Rv3246c	mtrA	Two component sensory transduction transcriptional regulatory protein MtrA	-1.1597	3.32852	0.000675063	3.17066
Rv3247c_tmk	Rv3247c	tmk	Thymidylate kinase Tmk (dTMP kinase) (thymidylic acid kinase) (TMPK)	0.421807	2.66985	0.00115264	2.93831
Rv3248c_sahH	Rv3248c	sahH	Probable adenosylhomocysteinase SahH (S-adenosyl-L-homocysteine hydrolase) (adohcyase)	-0.158529	1.13066	0.0269733	1.56907
Rv3249c_Rv3249c	Rv3249c	Rv3249c	Possible transcriptional regulatory protein (probably TetR-family)	0.280308	0.516427	0.162173	0.790021
Rv3250c_rubB	Rv3250c	rubB	Probable rubredoxin RubB	-1.20662	0.632332	0.116345	0.934252
Rv3251c_rubA	Rv3251c	rubA	Probable rubredoxin RubA	2.27331	2.50847	0.00147959	2.82986
Rv3252c_alkB	Rv3252c	alkB	Probable transmembrane alkane 1-monooxygenase AlkB (alkane 1-hydroxylase) (lauric acid omega-hydroxylase) (omega-hydroxylase) (fatty acid omega-hydroxylase) (alkane hydroxylase-rubredoxin)	3.18927	2.75524	0.000836641	3.07746
Rv3254_Rv3254	Rv3254	Rv3254	Conserved hypothetical protein	0.227407	0.910285	0.0514362	1.28873
Rv3255c_manA	Rv3255c	manA	Probable mannose-6-phosphate isomerase ManA (phosphomannose isomerase) (phosphomannoisomerase) (PMI) (phosphohexoisomerase) (phosphohexomutase)	0.00905991	0.018038	0.933181	0.0300341
Rv3256c_Rv3256c	Rv3256c	Rv3256c	Conserved protein	-0.0900578	0.379044	0.246428	0.60831
Rv3257c_pmmA	Rv3257c	pmmA	Probable phosphomannomutase PmmA (PMM) (phosphomannose mutase)	-0.170549	1.1025	0.0290232	1.53725
Rv3259_Rv3259	Rv3259	Rv3259	Conserved hypothetical protein	-1.17692	3.78886	0.000695652	3.15761
Rv3260c_whiB2	Rv3260c	whiB2	Probable transcriptional regulatory protein WhiB-like WhiB2	-1.3048	2.34953	0.00184544	2.7339
Rv3261_fbiA	Rv3261	fbiA	Probable F420 biosynthesis protein FbiA	-0.97964	2.78971	0.00085759	3.06672
Rv3262_fbiB	Rv3262	fbiB	Probable F420 biosynthesis protein FbiB	0.293806	1.5768	0.00899688	2.04591
Rv3264c_manB	Rv3264c	manB	D-alpha-D-mannose-1-phosphate guanylyltransferase ManB (D-alpha-D-heptose-1-phosphate guanylyltransferase)	0.0251732	0.13044	0.598959	0.222603
Rv3265c_wbbL1	Rv3265c	wbbL1	dTDP-RHA:a-D-GlcNAc-diphosphoryl polyprenol,a-3-L-rhamnosyl transferase WbbL1 (alpha-L-rhamnose-(1->3)-alpha-D-GlcNAc(1->P)-P-decaprenyl)	1.76672	4.65348	0.0001	4
Rv3266c_rmlD	Rv3266c	rmlD	dTDP-6-deoxy-L-lyxo-4-hexulose reductase RmlD (dTDP-rhamnose modification protein) (dTDP-rhamnose biosynthesis protein) (dTDP-rhamnose synthase)	0.208092	0.661354	0.107183	0.969874
Rv3267_Rv3267	Rv3267	Rv3267	Conserved protein (CPSA-related protein)	0.0804992	0.160253	0.533555	0.272821
Rv3268_Rv3268	Rv3268	Rv3268	Conserved hypothetical protein	0.482061	2.94523	0.000685921	3.16373
Rv3269_Rv3269	Rv3269	Rv3269	Conserved protein	0.956685	1.88604	0.00490844	2.30906
Rv3270_ctpC	Rv3270	ctpC	Probable metal cation-transporting P-type ATPase C CtpC	0.420778	2.18389	0.00253277	2.5964
Rv3272_Rv3272	Rv3272	Rv3272	Conserved hypothetical protein	-1.64763	4.97095	0.0001	4
Rv3273_Rv3273	Rv3273	Rv3273	Probable transmembrane carbonic anhydrase (carbonate dehydratase) (carbonic dehydratase)	1.01078	3.21814	0.000760181	3.11908
Rv3274c_fadE25	Rv3274c	fadE25	Probable acyl-CoA dehydrogenase FadE25	-0.301551	0.825504	0.066808	1.17517
Rv3275c_purE	Rv3275c	purE	Probable phosphoribosylaminoimidazole carboxylase catalytic subunit PurE (air carboxylase) (AIRC)	-2.54536	1.51485	0.010608	1.97437
Rv3276c_purK	Rv3276c	purK	Probable phosphoribosylaminoimidazole carboxylase ATPase subunit PurK (air carboxylase) (AIRC)	-1.23404	3.68095	0.00080916	3.09197
Rv3279c_birA	Rv3279c	birA	Possible bifunctional protein BirA: biotin operon repressor + biotin--	0.539053	0.457897	0.192916	0.714632
Rv3280_accD5	Rv3280	accD5	Probable propionyl-CoA carboxylase beta chain 5 AccD5 (pccase) (propanoyl-CoA:carbon dioxide ligase)	-0.399117	2.48499	0.00150188	2.82336
Rv3281_accE5	Rv3281	accE5	Probable bifunctional protein acetyl-/propionyl-coenzyme A carboxylase (epsilon chain) AccE5	-1.5926	2.51214	0.00148528	2.82819
Rv3282_Rv3282	Rv3282	Rv3282	Conserved hypothetical protein	-1.06103	1.27355	0.0187903	1.72607
Rv3283_sseA	Rv3283	sseA	Probable thiosulfate sulfurtransferase SseA (rhodanese) (thiosulfate cyanide transsulfurase) (thiosulfate thiotransferase)	0.135839	0.397474	0.232134	0.634261
Rv3284_Rv3284	Rv3284	Rv3284	Conserved hypothetical protein	-0.614999	1.19029	0.0235594	1.62784
Rv3285_accA3	Rv3285	accA3	Probable bifunctional protein acetyl-/propionyl-coenzyme A carboxylase (alpha chain) AccA3: biotin carboxylase + biotin carboxyl carrier protein (BCCP)	-0.343406	1.77586	0.00614991	2.21113
Rv3286c_sigF	Rv3286c	sigF	Alternative RNA polymerase sigma factor SigF	-0.924005	2.75282	0.000834094	3.07879
Rv3290c_lat	Rv3290c	lat	Probable L-lysine-epsilon aminotransferase Lat (L-lysine aminotransferase) (lysine 6-aminotransferase)	0.568295	1.37951	0.0140374	1.85271
Rv3292_Rv3292	Rv3292	Rv3292	Conserved hypothetical protein	-0.770053	3.24549	0.000783217	3.10612
Rv3293_pcd	Rv3293	pcd	Probable piperideine-6-carboxilic acid dehydrogenase Pcd (piperideine-6-carboxylate dehydrogenase)	-0.266889	1.53145	0.0101025	1.99557
Rv3295_Rv3295	Rv3295	Rv3295	Probable transcriptional regulatory protein (probably TetR-family)	-2.06179	3.99803	0.000384181	3.41546
Rv3296_lhr	Rv3296	lhr	Probable ATP-dependent helicase Lhr (large helicase-related protein)	0.0422196	0.0673576	0.768864	0.11415
Rv3299c_atsB	Rv3299c	atsB	Probable arylsulfatase AtsB (aryl-sulfate sulphohydrolase) (sulfatase)	-0.133454	0.502395	0.168956	0.772226
Rv3301c_phoY1	Rv3301c	phoY1	Probable phosphate-transport system transcriptional regulatory protein PhoU homolog 1 PhoY1	-1.0799	3.12305	0.000701461	3.154
Rv3302c_glpD2	Rv3302c	glpD2	Probable glycerol-3-phosphate dehydrogenase GlpD2	-0.191505	1.17415	0.0245498	1.60995
Rv3303c_lpdA	Rv3303c	lpdA	NAD(P)H quinone reductase LpdA	-0.917109	3.60017	0.000911565	3.04021
Rv3304_Rv3304	Rv3304	Rv3304	Conserved protein	-1.60217	1.78563	0.00599486	2.22222
Rv3305c_amiA1	Rv3305c	amiA1	Possible N-acyl-L-amino acid amidohydrolase AmiA1 (N-acyl-L-amino acid aminohydrolase)	-0.133202	0.589896	0.130779	0.883462
Rv3306c_amiB1	Rv3306c	amiB1	Probable amidohydrolase AmiB1 (aminohydrolase)	-0.23605	0.918193	0.0500281	1.30079
Rv3307_deoD	Rv3307	deoD	Probable purine nucleoside phosphorylase DeoD (inosine phosphorylase) (PNP)	-0.186237	0.465858	0.188573	0.72452
Rv3308_pmmB	Rv3308	pmmB	Probable phosphomannomutase PmmB (phosphomannose mutase)	-0.641101	1.66638	0.00727954	2.1379
Rv3309c_upp	Rv3309c	upp	Probable uracil phosphoribosyltransferase Upp (UMP pyrophosphorylase) (uprtase) (UMP diphosphorylase)	-0.260267	0.333888	0.285342	0.544634
Rv3311_Rv3311	Rv3311	Rv3311	Conserved protein	1.18481	2.89904	0.00066087	3.17988
Rv3313c_add	Rv3313c	add	Probable adenosine deaminase Add (adenosine aminohydrolase)	-0.787388	3.92488	0.000586387	3.23182
Rv3314c_deoA	Rv3314c	deoA	Probable thymidine phosphorylase DeoA (tdrpase) (pyrimidine phosphorylase)	-0.48993	2.45289	0.00153056	2.81515
Rv3315c_cdd	Rv3315c	cdd	Probable cytidine deaminase Cdd (cytidine aminohydrolase) (cytidine nucleoside deaminase)	-0.459009	1.74429	0.00647973	2.18844
Rv3318_sdhA	Rv3318	sdhA	Probable succinate dehydrogenase (flavoprotein subunit) SdhA (succinic dehydrogenase) (fumarate reductase) (fumarate dehydrogenase) (fumaric hydrogenase)	-0.510915	1.9443	0.00433272	2.36324
Rv3319_sdhB	Rv3319	sdhB	Probable succinate dehydrogenase (iron-sulphur protein subunit) SdhB (succinic dehydrogenase) (fumarate reductase) (fumarate dehydrogenase) (fumaric hydrogenase)	0.0130525	0.0271429	0.901147	0.0452044
Rv3328c_sigJ	Rv3328c	sigJ	Probable alternative RNA polymerase sigma factor (fragment) SigJ	-0.838529	0.433529	0.207654	0.68266
Rv3329_Rv3329	Rv3329	Rv3329	Probable aminotransferase	0.132063	0.584916	0.133009	0.876119
Rv3330_dacB1	Rv3330	dacB1	Probable penicillin-binding protein DacB1 (D-alanyl-D-alanine carboxypeptidase) (DD-peptidase) (DD-carboxypeptidase) (PBP) (DD-transpeptidase) (serine-type D-ala-D-ala carboxypeptidase) (D-amino acid hydrolase)	-1.04847	4.58995	0.0001	4
Rv3332_nagA	Rv3332	nagA	Probable N-acetylglucosamine-6-phosphate deacetylase NagA (GlcNAc 6-P deacetylase)	-0.506103	1.69293	0.00686612	2.16329
Rv3336c_trpS	Rv3336c	trpS	Probable tryptophanyl-tRNA synthetase TrpS (tryptophan--tRNA ligase) (TRPRS) (tryptophan translase)	0.579396	3.09941	0.000685714	3.16386
Rv3339c_icd1	Rv3339c	icd1	Probable isocitrate dehydrogenase	-0.227727	1.69687	0.0067937	2.16789
Rv3340_metC	Rv3340	metC	Probable O-acetylhomoserine sulfhydrylase MetC (homocysteine synthase) (O-acetylhomoserine (thiol)-lyase) (OAH sulfhydrylase) (O-acetyl-L-homoserine sulfhydrylase)	2.80874	2.19406	0.00249682	2.60261
Rv3341_metA	Rv3341	metA	Probable homoserine O-acetyltransferase MetA (homoserine O-trans-acetylase) (homoserine transacetylase) (HTA)	1.12279	4.22817	0.0001	4
[truncated: 334 more rows]
