# Supplementary material for: Proteomics reveals coordinated stress adaptation by a MazF toxin to conserve carbon, sustain central metabolism, and preserve PDIM biosynthesis in Mycobacterium tuberculosis
Source: mSystems. 2026 Mar 23;11(4):e01814-25. doi: 10.1128/msystems.01814-25 (PMC13098245; doi:10.1128/msystems.01814-25)
Supplement: Table S2 — MazF-mt9 DAVID output. [file msystems.01814-25-s0003.xlsx]

## Sheet: MS5105_DAVID_Upregulated
Supplemental Table 2. MazF-mt9 DAVID output
Category	Term	Count	%	PValue	Genes	List Total	Pop Hits	Pop Total	Fold Enrichment	Bonferroni	Benjamini	FDR
UP_SEQ_FEATURE	ACT_SITE:For malonyltransferase activity	5	1.44509	0.000304256	RV2931, RV2932, RV2933, RV2934, RV2935	291	5	3208	11.0241	0.11622	0.0247056	0.0244622
UP_SEQ_FEATURE	REGION:Beta-ketoacyl reductase	5	1.44509	0.000304256	RV2931, RV2932, RV2933, RV2934, RV2946C	291	5	3208	11.0241	0.11622	0.0247056	0.0244622
GOTERM_BP_DIRECT	GO:0097040~phthiocerol biosynthetic process	6	1.7341	4.77008e-05	RV2950C, RV2930, RV2931, RV2932, RV2933, RV2934	219	6	2226	10.1644	0.0112417	0.00375247	0.00367297
UP_SEQ_FEATURE	REGION:Acyltransferase	6	1.7341	0.000105315	RV2931, RV2932, RV2933, RV2934, RV2946C, RV2935	291	7	3208	9.44919	0.0418589	0.0142526	0.0141122
GOTERM_MF_DIRECT	GO:0003735~structural constituent of ribosome	39	11.2717	7.22975e-27	RV1298, RV0634B, RV0979A, RV0719, RV0717, RV2904C, RV0715, RV1015C, RV0710, RV0652, RV0056, RV0055, RV3456C, RV3458C, RV3460C, RV3442C, RV2785C, RV1642, RV2442C, RV2412, RV1643, RV0708, RV0707, RV0706, RV0704, RV0703, RV0702, RV0701, RV0723, RV0722, RV0721, RV2909C, RV0720, RV2441C, RV0640, RV3443C, RV0683, RV0682, RV3459C	240	58	2612	7.3181	1.84359e-24	1.84359e-24	1.84359e-24
GOTERM_MF_DIRECT	GO:0019843~rRNA binding	23	6.6474	2.80798e-15	RV3460C, RV1298, RV2785C, RV2442C, RV1643, RV0708, RV0719, RV0707, RV0706, RV0717, RV0715, RV0704, RV0703, RV0702, RV0701, RV0723, RV0710, RV0721, RV0056, RV0683, RV0682, RV3459C, RV3458C	240	35	2612	7.1519	7.07767e-13	3.58018e-13	3.58018e-13
UP_KW_MOLECULAR_FUNCTION	KW-0699~rRNA-binding	28	8.09249	1.15313e-18	RV1298, RV0719, RV0717, RV0715, RV1015C, RV0710, RV0056, RV0055, RV3458C, RV3460C, RV2785C, RV2442C, RV2412, RV1643, RV0708, RV0707, RV0706, RV0704, RV0703, RV0702, RV0701, RV0723, RV0721, RV0720, RV0640, RV0683, RV0682, RV3459C	190	42	1989	6.97895	4.72784e-17	1.57595e-17	1.49907e-17
UP_KW_MOLECULAR_FUNCTION	KW-0689~Ribosomal protein	39	11.2717	3.58216e-26	RV1298, RV0634B, RV0979A, RV0719, RV0717, RV2904C, RV0715, RV1015C, RV0710, RV0652, RV0056, RV0055, RV3456C, RV3458C, RV3460C, RV3442C, RV2785C, RV1642, RV2442C, RV2412, RV1643, RV0708, RV0707, RV0706, RV0704, RV0703, RV0702, RV0701, RV0723, RV0722, RV0721, RV2909C, RV0720, RV2441C, RV0640, RV3443C, RV0683, RV0682, RV3459C	190	59	1989	6.9198	1.46869e-24	1.46869e-24	1.39704e-24
GOTERM_CC_DIRECT	GO:0015935~small ribosomal subunit	7	2.02312	0.000119354	RV3460C, RV2909C, RV0721, RV2412, RV0682, RV3458C, RV0717	290	9	2574	6.90345	0.00488186	0.000978705	0.00083548
UP_KW_MOLECULAR_FUNCTION	KW-0687~Ribonucleoprotein	39	11.2717	9.00519e-26	RV1298, RV0634B, RV0979A, RV0719, RV0717, RV2904C, RV0715, RV1015C, RV0710, RV0652, RV0056, RV0055, RV3456C, RV3458C, RV3460C, RV3442C, RV2785C, RV1642, RV2442C, RV2412, RV1643, RV0708, RV0707, RV0706, RV0704, RV0703, RV0702, RV0701, RV0723, RV0722, RV0721, RV2909C, RV0720, RV2441C, RV0640, RV3443C, RV0683, RV0682, RV3459C	190	60	1989	6.80447	3.69213e-24	1.84606e-24	1.75601e-24
GOTERM_CC_DIRECT	GO:0022625~cytosolic large ribosomal subunit	20	5.78035	1.40411e-12	RV1642, RV1643, RV0708, RV0719, RV0706, RV2904C, RV0715, RV0704, RV0703, RV0701, RV0723, RV1015C, RV0722, RV0720, RV0652, RV2441C, RV0640, RV3443C, RV0056, RV3456C	290	28	2574	6.3399	5.75681e-11	5.75685e-11	4.91439e-11
KEGG_PATHWAY	mtu03010:Ribosome	39	11.2717	1.06832e-25	RV1298, RV0634B, RV0979A, RV0719, RV0717, RV2904C, RV0715, RV1015C, RV0710, RV0652, RV0056, RV0055, RV3456C, RV3458C, RV3460C, RV3442C, RV2785C, RV1642, RV2442C, RV2412, RV1643, RV0708, RV0707, RV0706, RV0704, RV0703, RV0702, RV0701, RV0723, RV0722, RV0721, RV2909C, RV0720, RV2441C, RV0640, RV3443C, RV0683, RV0682, RV3459C	112	61	1109	6.33065	6.62357e-24	6.62357e-24	6.51674e-24
GOTERM_BP_DIRECT	GO:0006412~translation	37	10.6936	2.84828e-21	RV1298, RV0634B, RV0979A, RV0717, RV2904C, RV0715, RV1015C, RV0710, RV0652, RV0056, RV0055, RV3456C, RV3458C, RV3460C, RV3442C, RV2785C, RV1642, RV2442C, RV2412, RV1643, RV0708, RV0707, RV0706, RV0703, RV0702, RV0701, RV0723, RV0722, RV0721, RV2909C, RV0720, RV2441C, RV0640, RV3443C, RV0683, RV0682, RV3459C	219	64	2226	5.87628	6.75043e-19	6.72195e-19	6.57953e-19
GOTERM_CC_DIRECT	GO:1990904~ribonucleoprotein complex	9	2.60116	3.76723e-05	RV0715, RV0702, RV1298, RV3442C, RV2442C, RV0640, RV0634B, RV0055, RV0717	290	14	2574	5.70591	0.0015434	0.000386141	0.000329632
GOTERM_CC_DIRECT	GO:0005840~ribosome	13	3.75723	3.73207e-07	RV1253, RV1298, RV3442C, RV2442C, RV0634B, RV0717, RV0715, RV0702, RV0640, RV3443C, RV0683, RV0055, RV0682	290	21	2574	5.49458	1.53014e-05	7.65075e-06	6.53113e-06
KEGG_PATHWAY	mtu03070:Bacterial secretion system	7	2.02312	0.00135398	RV0638, RV2921C, RV3921C, RV2587C, RV0732, RV2588C, RV2586C	112	14	1109	4.95089	0.0805722	0.0419734	0.0412964
UP_KW_MOLECULAR_FUNCTION	KW-0694~RNA-binding	34	9.82659	1.31476e-15	RV1010, RV1253, RV1298, RV3100C, RV2908C, RV0719, RV0717, RV0715, RV3923C, RV1015C, RV0710, RV0056, RV0055, RV3458C, RV3460C, RV2785C, RV2442C, RV2412, RV1643, RV0708, RV0707, RV2824C, RV0706, RV0704, RV0703, RV0702, RV0701, RV0723, RV0721, RV0720, RV0640, RV0683, RV0682, RV3459C	190	76	1989	4.68324	5.4623e-14	1.34763e-14	1.2819e-14
GOTERM_CC_DIRECT	GO:0022627~cytosolic small ribosomal subunit	7	2.02312	0.00394758	RV0710, RV0721, RV2785C, RV0683, RV0055, RV3459C, RV0707	290	15	2574	4.14207	0.149704	0.0269751	0.0230275
GOTERM_BP_DIRECT	GO:0071770~DIM/DIP cell wall layer assembly	13	3.75723	3.1833e-05	RV2940C, RV2949C, RV2930, RV2953, RV2931, RV2932, RV2933, RV2934, RV2945C, RV2946C, RV2935, RV2947C, RV2959C	219	33	2226	4.00415	0.00751614	0.00375247	0.00367297
UP_KW_MOLECULAR_FUNCTION	KW-0328~Glycosyltransferase	15	4.33526	0.00365793	RV3794, RV3793, RV3782, RV3265C, RV3795, RV2962C, RV1525, RV1614, RV2958C, RV2051C, RV2188C, RV2584C, RV2181, RV3806C, RV0571C	190	68	1989	2.30921	0.139507	0.029995	0.0285318
UP_KW_LIGAND	KW-0862~Zinc	17	4.91329	0.00211997	RV1298, RV2464C, RV1402, RV2718C, RV2869C, RV1603, RV0717, RV0899, RV0668, RV0443, RV0432, RV0563, RV3610C, RV2782C, RV0670, RV1170, RV3273	76	113	1117	2.21111	0.0476389	0.0487592	0.0487592
UP_SEQ_FEATURE	TRANSMEM:Helical	112	32.3699	8.30088e-10	RV3794, RV3156, RV3793, RV2588C, RV3795, RV3043C, RV0426C, RV1417, RV0954, RV1342C, RV0157, RV0431, RV1924C, RV2195, RV1140, RV2921C, RV3882C, RV2969C, RV0308, RV1707, RV2051C, RV3843C, RV3883C, RV1101C, RV3245C, RV2483C, RV2091C, RV1591, RV1078, RV2563, RV1476, RV1234, RV2586C, RV2203, RV2206, RV0779C, RV0537C, RV2869C, RV0008C, RV0732, RV0178, RV1481, RV0290, RV0249C, RV2587C, RV0479C, RV0011C,…	291	742	3208	1.66401	3.37016e-07	3.37016e-07	3.33695e-07
UP_KW_BIOLOGICAL_PROCESS	KW-0653~Protein transport	7	2.02312	0.000926136	RV0638, RV3921C, RV2587C, RV0732, RV2588C, RV2586C, RV1283C	125	15	1446	5.3984	0.0531999	0.054642	0.054642
UP_SEQ_FEATURE	REGION:Disordered	125	36.1272	2.83867e-06	RV3794, RV1010, RV1253, RV3793, RV2588C, RV3311, RV0898C, RV0426C, RV0979A, RV0954, RV1015C, RV0710, RV3597C, RV0432, RV0431, RV2195, RV1140, RV3094C, RV2921C, RV3882C, RV2999, RV0708, RV0707, RV2824C, RV0706, RV0704, RV0702, RV2051C, RV0668, RV3843C, RV2063A, RV3883C, RV3245C, RV2483C, RV3459C, RV3815C, RV2091C, RV3136, RV1078, RV2563, RV1476, RV1234, RV3198C, RV2586C, RV2203, RV2206, RV0537C, R…	291	981	3208	1.4047	0.00115184	0.00057625	0.000570572
UP_SEQ_FEATURE	COMPBIAS:Polar residues	31	8.95954	0.00179359	RV0991C, RV2088, RV3794, RV3136, RV2563, RV3483C, RV2586C, RV2206, RV0426C, RV2946C, RV1566C, RV3921C, RV0899, RV0954, RV1015C, RV0432, RV1508C, RV0178, RV0431, RV3610C, RV0054, RV1140, RV2921C, RV3864, RV3524, RV2931, RV1097C, RV3669, RV0668, RV2198C, RV2091C	291	193	3208	1.7707	0.517536	0.121366	0.12017
GOTERM_BP_DIRECT	GO:0071766~Actinobacterium-type cell wall biogenesis	8	2.31214	0.00199913	RV3794, RV3793, RV3795, RV2950C, RV2930, RV2933, RV2946C, RV2935	219	20	2226	4.06575	0.377659	0.117948	0.115449
INTERPRO	IPR018201:Ketoacyl_synth_AS	7	2.02312	0.00200176	RV2940C, RV2931, RV2932, RV2933, RV2934, RV2935, RV2947C	326	16	3562	4.78029	0.824703	0.714315	0.714315
UP_KW_CELLULAR_COMPONENT	KW-1003~Cell membrane	80	23.1214	0.000289411	RV0583C, RV3794, RV3156, RV3793, RV2588C, RV3795, RV3043C, RV2366C, RV2942, RV1614, RV1417, RV1280C, RV0638, RV2151C, RV0954, RV3921C, RV0237, RV1342C, RV1411C, RV0432, RV3610C, RV1819C, RV2195, RV0072, RV2921C, RV2585C, RV3252C, RV3882C, RV1261C, RV0908, RV2945C, RV0901, RV2051C, RV3883C, RV1101C, RV3104C, RV3090, RV3245C, RV1591, RV0016C, RV2088, RV1274, RV1078, RV2563, RV1795, RV2586C, RV2206,…	159	492	1326	1.35604	0.00346741	0.00173647	0.00173647
GOTERM_MF_DIRECT	GO:0052636~arabinosyltransferase activity	4	1.15607	0.00282392	RV3794, RV3793, RV3795, RV3806C	240	4	2612	10.8833	0.513792	0.213802	0.213802
GOTERM_MF_DIRECT	GO:0004312~fatty acid synthase activity	8	2.31214	0.00335376	RV2940C, RV2931, RV2932, RV2933, RV2934, RV2946C, RV2935, RV2947C	240	23	2612	3.78551	0.575417	0.213802	0.213802
UP_KW_CELLULAR_COMPONENT	KW-0472~Membrane	128	36.9942	6.15116e-06	RV3794, RV3156, RV3793, RV2588C, RV3795, RV3043C, RV0426C, RV1417, RV0954, RV1342C, RV1411C, RV0157, RV0432, RV0431, RV1924C, RV2195, RV1140, RV2921C, RV3882C, RV1261C, RV2945C, RV2969C, RV0308, RV1707, RV2051C, RV3843C, RV3883C, RV1101C, RV3245C, RV2483C, RV2091C, RV1591, RV3136, RV1078, RV2563, RV1476, RV1234, RV2586C, RV2203, RV2206, RV0779C, RV0537C, RV2518C, RV2869C, RV1270C, RV0008C, RV0732…	159	863	1326	1.23693	7.38114e-05	7.38139e-05	7.38139e-05
GOTERM_CC_DIRECT	GO:0005886~plasma membrane	212	61.2717	2.98565e-06	RV2996C, RV3794, RV3793, RV3795, RV2226, RV1175C, RV0719, RV2904C, RV0954, RV0710, RV1411C, RV0157, RV3597C, RV1924C, RV0155, RV3234C, RV0465C, RV1140, RV1261C, RV0708, RV0707, RV0704, RV0703, RV0702, RV0701, RV2495C, RV3245C, RV2483C, RV2091C, RV1591, RV2563, RV1476, RV1234, RV2206, RV1270C, RV0008C, RV1118C, RV3418C, RV1215C, RV0732, RV0178, RV0056, RV0054, RV1481, RV3460C, RV0290, RV3782, RV04…	290	1566	2574	1.20159	0.000122404	4.08039e-05	3.48326e-05
UP_SEQ_FEATURE	ACT_SITE:For beta-ketoacyl synthase activity	6	1.7341	0.00408389	RV2931, RV2932, RV2933, RV2934, RV2935, RV2947C	291	13	3208	5.08803	0.810137	0.231521	0.22924
SMART	SM00823:PKS_PP	8	2.31214	0.00426301	RV2940C, RV0101, RV2931, RV2932, RV2933, RV2934, RV2946C, RV2935	60	24	631	3.50556	0.239224	0.197095	0.197095
INTERPRO	IPR020806:PKS_PP-bd	8	2.31214	0.00435696	RV2940C, RV0101, RV2931, RV2932, RV2933, RV2934, RV2946C, RV2935	326	24	3562	3.64213	0.977505	0.714315	0.714315
GOTERM_MF_DIRECT	GO:0031177~phosphopantetheine binding	8	2.31214	0.00437272	RV2940C, RV0101, RV2931, RV2932, RV2933, RV2934, RV2946C, RV2935	240	24	2612	3.62778	0.672899	0.223009	0.223009
UP_SEQ_FEATURE	COMPBIAS:Basic residues	10	2.89017	0.004562	RV0704, RV2986C, RV3460C, RV3442C, RV3852, RV0475, RV3245C, RV0979A, RV0708, RV3459C	291	37	3208	2.97947	0.843767	0.231521	0.22924
GOTERM_BP_DIRECT	GO:0015031~protein transport	5	1.44509	0.00456436	RV3921C, RV2587C, RV2588C, RV2586C, RV1283C	219	8	2226	6.35274	0.661838	0.215438	0.210874
INTERPRO	IPR016036:Malonyl_transacylase_ACP-bd	7	2.02312	0.00535904	RV2940C, RV2931, RV2932, RV2933, RV2934, RV2946C, RV2935	326	19	3562	4.02551	0.990623	0.714315	0.714315
GOTERM_MF_DIRECT	GO:0003729~mRNA binding	5	1.44509	0.0059519	RV0652, RV3443C, RV0683, RV0707, RV0019C	240	9	2612	6.0463	0.781784	0.252956	0.252956
KEGG_PATHWAY	mtu03060:Protein export	7	2.02312	0.00597965	RV0638, RV2921C, RV3921C, RV2587C, RV0732, RV2588C, RV2586C	112	18	1109	3.85069	0.310543	0.123579	0.121586
UP_SEQ_FEATURE	COMPBIAS:Basic and acidic residues	24	6.93642	0.00611604	RV1691, RV1253, RV3864, RV3442C, RV2586C, RV1231C, RV2206, RV2536, RV1614, RV0706, RV2151C, RV2051C, RV0954, RV0723, RV0721, RV2198C, RV1111C, RV0497, RV0178, RV3245C, RV3456C, RV1170, RV3815C, RV2063	291	148	3208	1.78768	0.917151	0.273932	0.271233
INTERPRO	IPR013968:PKS_KR	6	1.7341	0.00614274	RV2940C, RV2931, RV2932, RV2933, RV2934, RV2946C	326	14	3562	4.68273	0.995273	0.714315	0.714315
UP_KW_BIOLOGICAL_PROCESS	KW-0813~Transport	31	8.95954	0.00616179	RV3251C, RV2986C, RV3136, RV2563, RV2588C, RV3043C, RV1795, RV2586C, RV2942, RV1280C, RV0638, RV3921C, RV0899, RV0732, RV1411C, RV1819C, RV2195, RV0072, RV0290, RV2587C, RV2400C, RV3882C, RV2200C, RV1283C, RV0908, RV1281C, RV2945C, RV0928, RV2938, RV1101C, RV1410C	125	226	1446	1.58676	0.305574	0.181773	0.181773
GOTERM_BP_DIRECT	GO:0009247~glycolipid biosynthetic process	9	2.60116	0.00648699	RV2051C, RV3793, RV2188C, RV2962C, RV2953, RV2181, RV3806C, RV2958C, RV2947C	219	30	2226	3.04932	0.786138	0.235483	0.230494
UP_SEQ_FEATURE	DOMAIN:Ketosynthase family 3 (KS3)	7	2.02312	0.00674708	RV2940C, RV2931, RV2932, RV2933, RV2934, RV2935, RV2947C	291	20	3208	3.85842	0.935983	0.273932	0.271233
INTERPRO	IPR001227:Ac_transferase_dom_sf	7	2.02312	0.00707991	RV2940C, RV2931, RV2932, RV2933, RV2934, RV2946C, RV2935	326	20	3562	3.82423	0.997918	0.714315	0.714315
INTERPRO	IPR014043:Acyl_transferase	7	2.02312	0.00707991	RV2940C, RV2931, RV2932, RV2933, RV2934, RV2946C, RV2935	326	20	3562	3.82423	0.997918	0.714315	0.714315
SMART	SM00827:PKS_AT	7	2.02312	0.00711269	RV2940C, RV2931, RV2932, RV2933, RV2934, RV2946C, RV2935	60	20	631	3.68083	0.366717	0.197095	0.197095
GOTERM_MF_DIRECT	GO:0004315~3-oxoacyl-[acyl-carrier-protein] synthase activity	7	2.02312	0.00711474	RV2940C, RV2931, RV2932, RV2933, RV2934, RV2935, RV2947C	240	20	2612	3.80917	0.838095	0.25918	0.25918
GOTERM_BP_DIRECT	GO:0015833~peptide transport	5	1.44509	0.00759098	RV2585C, RV1283C, RV3666C, RV1281C, RV1280C	219	9	2226	5.64688	0.835678	0.235483	0.230494
GOTERM_BP_DIRECT	GO:0097041~phenolic phthiocerol biosynthetic process	4	1.15607	0.00798249	RV2931, RV2932, RV2933, RV2934	219	5	2226	8.13151	0.850348	0.235483	0.230494
INTERPRO	IPR006162:Ppantetheine_attach_site	6	1.7341	0.00853727	RV2940C, RV0101, RV2931, RV2933, RV2934, RV2946C	326	15	3562	4.37055	0.999419	0.714315	0.714315
INTERPRO	IPR020841:PKS_Beta-ketoAc_synthase_dom	7	2.02312	0.00916776	RV2940C, RV2931, RV2932, RV2933, RV2934, RV2935, RV2947C	326	21	3562	3.64213	0.999666	0.714315	0.714315
INTERPRO	IPR014030:Ketoacyl_synth_N	7	2.02312	0.00916776	RV2940C, RV2931, RV2932, RV2933, RV2934, RV2935, RV2947C	326	21	3562	3.64213	0.999666	0.714315	0.714315
INTERPRO	IPR014031:Ketoacyl_synth_C	7	2.02312	0.00916776	RV2940C, RV2931, RV2932, RV2933, RV2934, RV2935, RV2947C	326	21	3562	3.64213	0.999666	0.714315	0.714315
SMART	SM00825:PKS_KS	7	2.02312	0.00923882	RV2940C, RV2931, RV2932, RV2933, RV2934, RV2935, RV2947C	60	21	631	3.50556	0.447904	0.197095	0.197095
UP_KW_BIOLOGICAL_PROCESS	KW-0811~Translocation	5	1.44509	0.0105754	RV0638, RV2587C, RV0732, RV2588C, RV2586C	125	11	1446	5.25818	0.465952	0.207982	0.207982
INTERPRO	IPR036736:ACP-like_sf	8	2.31214	0.010847	RV2940C, RV0101, RV2931, RV2932, RV2933, RV2934, RV2946C, RV2935	326	28	3562	3.12182	0.999923	0.714315	0.714315
INTERPRO	IPR016035:Acyl_Trfase/lysoPLipase	8	2.31214	0.010847	RV2940C, RV2931, RV2932, RV2037C, RV2933, RV2934, RV2946C, RV2935	326	28	3562	3.12182	0.999923	0.714315	0.714315
INTERPRO	IPR009081:PP-bd_ACP	8	2.31214	0.010847	RV2940C, RV0101, RV2931, RV2932, RV2933, RV2934, RV2946C, RV2935	326	28	3562	3.12182	0.999923	0.714315	0.714315
INTERPRO	IPR032821:PKS_assoc	6	1.7341	0.011508	RV2940C, RV2931, RV2932, RV2934, RV2935, RV2947C	326	16	3562	4.09739	0.999957	0.714315	0.714315
GOTERM_CC_DIRECT	GO:0034081~polyketide synthase complex	5	1.44509	0.0123986	RV2931, RV2932, RV2933, RV2934, RV2935	290	9	2574	4.93103	0.400418	0.0726206	0.0619932
GOTERM_BP_DIRECT	GO:0006979~response to oxidative stress	7	2.02312	0.0126814	RV2464C, RV0432, RV3846, RV3610C, RV2428, RV2429, RV0019C	219	21	2226	3.38813	0.951428	0.31792	0.311184
UP_SEQ_FEATURE	ACT_SITE:Proton donor; for dehydratase activity	5	1.44509	0.0129377	RV2940C, RV2931, RV2933, RV2934, RV2946C	291	11	3208	5.01093	0.994943	0.350181	0.346731
UP_SEQ_FEATURE	REGION:N-terminal hotdog fold	5	1.44509	0.0129377	RV2940C, RV2931, RV2933, RV2934, RV2946C	291	11	3208	5.01093	0.994943	0.350181	0.346731
UP_SEQ_FEATURE	ACT_SITE:Proton acceptor; for dehydratase activity	5	1.44509	0.0129377	RV2940C, RV2931, RV2933, RV2934, RV2946C	291	11	3208	5.01093	0.994943	0.350181	0.346731
UP_SEQ_FEATURE	REGION:C-terminal hotdog fold	5	1.44509	0.0129377	RV2940C, RV2931, RV2933, RV2934, RV2946C	291	11	3208	5.01093	0.994943	0.350181	0.346731
UP_SEQ_FEATURE	DOMAIN:PKS/mFAS DH	5	1.44509	0.0129377	RV2940C, RV2931, RV2933, RV2934, RV2946C	291	11	3208	5.01093	0.994943	0.350181	0.346731
GOTERM_BP_DIRECT	GO:0006605~protein targeting	4	1.15607	0.0148183	RV0638, RV2921C, RV2587C, RV2586C	219	6	2226	6.77626	0.970935	0.31792	0.311184
GOTERM_BP_DIRECT	GO:0043952~protein transport by the Sec complex	4	1.15607	0.0148183	RV0638, RV2587C, RV0732, RV2586C	219	6	2226	6.77626	0.970935	0.31792	0.311184
GOTERM_CC_DIRECT	GO:0016020~membrane	66	19.0751	0.0173758	RV3483C, RV3795, RV2520C, RV0426C, RV1417, RV3719, RV0954, RV3921C, RV1411C, RV1508C, RV0431, RV1924C, RV1140, RV1100, RV3882C, RV3524, RV3645, RV2945C, RV2969C, RV0308, RV1707, RV0945, RV3843C, RV3883C, RV1101C, RV1779C, RV2091C, RV1072, RV1591, RV3693, RV2732C, RV3695, RV1431, RV3671C, RV1476, RV1234, RV1795, RV3852, RV2203, RV2146C, RV0537C, RV0779C, RV1270C, RV0178, RV3806C, RV0180C, RV0290, …	290	457	2574	1.28185	0.512601	0.0890512	0.0760193
INTERPRO	IPR020807:PKS_DH	5	1.44509	0.0186522	RV2940C, RV2931, RV2933, RV2934, RV2946C	326	12	3562	4.55266	1	0.884053	0.884053
INTERPRO	IPR049900:PKS_mFAS_DH	5	1.44509	0.0186522	RV2940C, RV2931, RV2933, RV2934, RV2946C	326	12	3562	4.55266	1	0.884053	0.884053
INTERPRO	IPR049552:PKS_DH_N	5	1.44509	0.0186522	RV2940C, RV2931, RV2933, RV2934, RV2946C	326	12	3562	4.55266	1	0.884053	0.884053
INTERPRO	IPR042104:PKS_dehydratase_sf	5	1.44509	0.0186522	RV2940C, RV2931, RV2933, RV2934, RV2946C	326	12	3562	4.55266	1	0.884053	0.884053
SMART	SM00826:PKS_DH	5	1.44509	0.0193193	RV2940C, RV2931, RV2933, RV2934, RV2946C	60	12	631	4.38194	0.713074	0.309108	0.309108
UP_SEQ_FEATURE	LIPID:S-diacylglycerol cysteine	10	2.89017	0.019641	RV0583C, RV1274, RV0237, RV1411C, RV2585C, RV0432, RV1270C, RV2945C, RV0928, RV2518C	291	46	3208	2.39653	0.999682	0.466401	0.461806
GOTERM_CC_DIRECT	GO:0009295~nucleoid	4	1.15607	0.0216306	RV2986C, RV2166C, RV3597C, RV0054	290	6	2574	5.91724	0.592039	0.0985392	0.0841188
UP_SEQ_FEATURE	DOMAIN:Arabinofuranosyltransferase central	3	0.867052	0.0229754	RV3794, RV3793, RV3795	291	3	3208	11.0241	0.99992	0.466401	0.461806
UP_SEQ_FEATURE	REGION:Dehydratase	3	0.867052	0.0229754	RV2933, RV2934, RV2946C	291	3	3208	11.0241	0.99992	0.466401	0.461806
UP_SEQ_FEATURE	DOMAIN:Arabinosyltransferase C-terminal	3	0.867052	0.0229754	RV3794, RV3793, RV3795	291	3	3208	11.0241	0.99992	0.466401	0.461806
UP_SEQ_FEATURE	DOMAIN:Arabinosyltransferas concanavalin like	3	0.867052	0.0229754	RV3794, RV3793, RV3795	291	3	3208	11.0241	0.99992	0.466401	0.461806
INTERPRO	IPR027451:EmbABC_dom1	3	0.867052	0.0233984	RV3794, RV3793, RV3795	326	3	3562	10.9264	1	0.884053	0.884053
INTERPRO	IPR007680:Arabino_trans_central	3	0.867052	0.0233984	RV3794, RV3793, RV3795	326	3	3562	10.9264	1	0.884053	0.884053
INTERPRO	IPR032731:Arabino_trans_C	3	0.867052	0.0233984	RV3794, RV3793, RV3795	326	3	3562	10.9264	1	0.884053	0.884053
INTERPRO	IPR042486:Arabino_trans_C_2	3	0.867052	0.0233984	RV3794, RV3793, RV3795	326	3	3562	10.9264	1	0.884053	0.884053
INTERPRO	IPR040920:Arabino_trans_N	3	0.867052	0.0233984	RV3794, RV3793, RV3795	326	3	3562	10.9264	1	0.884053	0.884053
GOTERM_BP_DIRECT	GO:0044550~secondary metabolite biosynthetic process	6	1.7341	0.0254609	RV2940C, RV0101, RV2931, RV2932, RV2933, RV2934	219	18	2226	3.38813	0.997785	0.500731	0.490122
KEGG_PATHWAY	mtu02024:Quorum sensing	7	2.02312	0.0262871	RV0638, RV2921C, RV3921C, RV0732, RV2588C, RV2585C, RV3666C	112	24	1109	2.88802	0.808258	0.40745	0.400879
UP_KW_CELLULAR_COMPONENT	KW-0997~Cell inner membrane	13	3.75723	0.0273263	RV0016C, RV0290, RV3864, RV1795, RV3252C, RV3882C, RV2942, RV1614, RV2051C, RV0237, RV1854C, RV1411C, RV1410C	159	56	1326	1.93598	0.282856	0.109305	0.109305
UP_KW_PTM	KW-0449~Lipoprotein	21	6.06936	0.0362292	RV1274, RV0583C, RV1275, RV0265C, RV2400C, RV3006, RV2585C, RV3623, RV2999, RV1614, RV1270C, RV2518C, RV1922, RV2945C, RV0928, RV1280C, RV0604, RV0237, RV1411C, RV0432, RV3666C	65	97	447	1.48882	0.333637	0.246678	0.246678
UP_KW_PTM	KW-0325~Glycoprotein	5	1.44509	0.041113	RV1860, RV1411C, RV0475, RV1270C, RV2945C	65	10	447	3.43846	0.369853	0.246678	0.246678
UP_KW_BIOLOGICAL_PROCESS	KW-9998~Cell wall biogenesis/degradation	11	3.17919	0.0414483	RV0016C, RV2986C, RV3794, RV0583C, RV3793, RV3782, RV3795, RV0237, RV2942, RV3806C, RV2518C	125	64	1446	1.98825	0.917716	0.48909	0.48909
UP_KW_BIOLOGICAL_PROCESS	KW-0961~Cell wall biogenesis/degradation	11	3.17919	0.0414483	RV0016C, RV2986C, RV3794, RV0583C, RV3793, RV3782, RV3795, RV0237, RV2942, RV3806C, RV2518C	125	64	1446	1.98825	0.917716	0.48909	0.48909
GOTERM_MF_DIRECT	GO:0004222~metalloendopeptidase activity	5	1.44509	0.0416107	RV1140, RV0563, RV3610C, RV2782C, RV2869C	240	15	2612	3.62778	0.99998	1	1
GOTERM_MF_DIRECT	GO:0016758~hexosyltransferase activity	5	1.44509	0.0416107	RV3265C, RV2962C, RV1508C, RV2181, RV2958C	240	15	2612	3.62778	0.99998	1	1
UP_SEQ_FEATURE	DOMAIN:Solute-binding protein family 5	3	0.867052	0.0432202	RV2585C, RV3666C, RV1280C	291	4	3208	8.26804	1	0.835591	0.827359
INTERPRO	IPR003838:ABC3_permease_dom	3	0.867052	0.0439885	RV0072, RV2563, RV3101C	326	4	3562	8.19479	1	1	1
INTERPRO	IPR000914:SBP_5_dom	3	0.867052	0.0439885	RV2585C, RV3666C, RV1280C	326	4	3562	8.19479	1	1	1
INTERPRO	IPR039424:SBP_5	3	0.867052	0.0439885	RV2585C, RV3666C, RV1280C	326	4	3562	8.19479	1	1	1
INTERPRO	IPR009830:LppX/LprAFG	3	0.867052	0.0439885	RV1411C, RV1270C, RV2945C	326	4	3562	8.19479	1	1	1
INTERPRO	IPR029046:LolA/LolB/LppX	3	0.867052	0.0439885	RV1411C, RV1270C, RV2945C	326	4	3562	8.19479	1	1	1
GOTERM_MF_DIRECT	GO:1904680~peptide transmembrane transporter activity	3	0.867052	0.04419	RV2585C, RV3666C, RV1280C	240	4	2612	8.1625	0.99999	1	1
UP_SEQ_FEATURE	LIPID:N-palmitoyl cysteine	9	2.60116	0.0454996	RV0583C, RV0237, RV1411C, RV2585C, RV0432, RV1270C, RV2945C, RV0928, RV2518C	291	45	3208	2.20481	1	0.839674	0.831401
UP_SEQ_FEATURE	DOMAIN:Carrier	6	1.7341	0.0505538	RV2940C, RV2932, RV2933, RV2934, RV2946C, RV2935	291	23	3208	2.87584	1	0.892385	0.883593
UP_KW_BIOLOGICAL_PROCESS	KW-0046~Antibiotic resistance	9	2.60116	0.0580169	RV2938, RV3794, RV3793, RV2043C, RV3795, RV1411C, RV1410C, RV3566C, RV0682	125	50	1446	2.08224	0.970587	0.517673	0.517673
UP_KW_MOLECULAR_FUNCTION	KW-0482~Metalloprotease	4	1.15607	0.0614165	RV0563, RV3610C, RV2782C, RV2869C	190	10	1989	4.18737	0.925632	0.41968	0.399208
UP_KW_BIOLOGICAL_PROCESS	KW-0679~Respiratory chain	3	0.867052	0.0614188	RV3043C, RV2200C, RV2195	125	5	1446	6.9408	0.97624	0.517673	0.517673
GOTERM_CC_DIRECT	GO:0009274~peptidoglycan-based cell wall	88	25.4335	0.0654942	RV2996C, RV1691, RV0583C, RV1253, RV3795, RV1175C, RV3118, RV3117, RV2428, RV0719, RV2249C, RV2629, RV0638, RV0715, RV0954, RV1411C, RV3597C, RV3674C, RV0432, RV0475, RV0431, RV0251C, RV3456C, RV3816C, RV2195, RV2921C, RV1100, RV1420, RV2953, RV1261C, RV0647C, RV2999, RV2945C, RV1281C, RV0707, RV0706, RV2969C, RV0901, RV2051C, RV0668, RV2495C, RV0101, RV3443C, RV1390, RV2091C, RV1080C, RV2986C, R…	290	675	2574	1.15715	0.93779	0.268526	0.22923
GOTERM_BP_DIRECT	GO:0046677~response to antibiotic	13	3.75723	0.0675937	RV1080C, RV3794, RV3793, RV3795, RV2938, RV3418C, RV2043C, RV1411C, RV1410C, RV0251C, RV3566C, RV0682, RV0054	219	77	2226	1.71606	1	1	0.982979
INTERPRO	IPR008991:Translation_prot_SH3-like_sf	3	0.867052	0.0689496	RV0704, RV0715, RV2904C	326	5	3562	6.55583	1	1	1
INTERPRO	IPR049551:PKS_DH_C	4	1.15607	0.0715325	RV2940C, RV2933, RV2934, RV2946C	326	11	3562	3.97323	1	1	1
UP_KW_BIOLOGICAL_PROCESS	KW-0346~Stress response	8	2.31214	0.0760066	RV3418C, RV1253, RV1057, RV2710, RV0563, RV0251C, RV2428, RV0928	125	44	1446	2.10327	0.990571	0.560549	0.560549
UP_SEQ_FEATURE	TOPO_DOM:Extracellular	7	2.02312	0.0806648	RV2088, RV2151C, RV2051C, RV3101C, RV0011C, RV3610C, RV3806C	291	34	3208	2.26966	1	1	0.992593
UP_KW_DOMAIN	KW-1133~Transmembrane helix	104	30.0578	0.0866676	RV3794, RV3156, RV3793, RV2588C, RV3795, RV3043C, RV0426C, RV1417, RV0954, RV1342C, RV0431, RV1924C, RV2195, RV1140, RV2921C, RV3882C, RV2969C, RV0308, RV2051C, RV3843C, RV3883C, RV1101C, RV3245C, RV2483C, RV2091C, RV1591, RV1078, RV2563, RV1476, RV1234, RV2586C, RV2203, RV2206, RV0779C, RV0537C, RV2869C, RV0008C, RV0732, RV0178, RV1481, RV0290, RV0249C, RV2587C, RV0479C, RV0011C, RV2200C, RV1231…	157	653	1074	1.08949	0.631092	0.717467	0.717467
UP_KW_PTM	KW-0596~Phosphopantetheine	8	2.31214	0.0882624	RV2940C, RV0101, RV2931, RV2932, RV2933, RV2934, RV2946C, RV2935	65	28	447	1.96484	0.638117	0.35305	0.35305
UP_KW_MOLECULAR_FUNCTION	KW-0511~Multifunctional enzyme	9	2.60116	0.0953462	RV2940C, RV2464C, RV3674C, RV2931, RV2932, RV2918C, RV2933, RV2934, RV2935	190	50	1989	1.88432	0.983565	0.558456	0.531214
GOTERM_BP_DIRECT	GO:0071555~cell wall organization	11	3.17919	0.0970557	RV0016C, RV2986C, RV3794, RV0583C, RV3793, RV3782, RV3795, RV0237, RV2942, RV3806C, RV2518C	219	65	2226	1.72013	1	1	0.982979
GOTERM_MF_DIRECT	GO:0003954~NADH dehydrogenase activity	3	0.867052	0.0977513	RV3156, RV1854C, RV3152	240	6	2612	5.44167	1	1	1
GOTERM_MF_DIRECT	GO:0003841~1-acylglycerol-3-phosphate O-acyltransferase activity	3	0.867052	0.0977513	RV2483C, RV3816C, RV3815C	240	6	2612	5.44167	1	1	1
GOTERM_BP_DIRECT	GO:0008610~lipid biosynthetic process	8	2.31214	0.0993817	RV0308, RV2950C, RV2930, RV2942, RV0101, RV2946C, RV2935, RV2959C	219	41	2226	1.98329	1	1	0.982979
GOTERM_CC_DIRECT	GO:0070469~respirasome	3	0.867052	0.099897	RV3043C, RV2200C, RV2195	290	5	2574	5.32552	0.986635	0.372343	0.317854

## Sheet: MS5105_DAVID_Downregulated
Supplemental Table 2. MazF-mt9 DAVID output
Category	Term	Count	%	PValue	Genes	List Total	Pop Hits	Pop Total	Fold Enrichment	Bonferroni	Benjamini	FDR
UP_SEQ_FEATURE	DOMAIN:Acyl-CoA dehydrogenase/oxidase C-terminal	11	3.7931	6.0564e-05	RV1467C, RV2724C, RV0752C, RV0975C, RV0271C, RV3543C, RV3544C, RV0672, RV0231, RV1679, RV3504	230	33	3208	4.64928	0.0226338	0.0228932	0.0228932
INTERPRO	IPR009075:AcylCo_DH/oxidase_C	11	3.7931	0.000127355	RV1467C, RV2724C, RV0752C, RV0975C, RV0271C, RV3543C, RV3544C, RV0672, RV0231, RV1679, RV3504	269	34	3562	4.28406	0.0798034	0.0469413	0.0467256
INTERPRO	IPR036250:AcylCo_DH-like_C	11	3.7931	0.000215657	RV1467C, RV2724C, RV0752C, RV0975C, RV0271C, RV3543C, RV3544C, RV0672, RV0231, RV1679, RV3504	269	36	3562	4.04606	0.131371	0.0469413	0.0467256
INTERPRO	IPR009100:AcylCoA_DH/oxidase_NM_dom_sf	11	3.7931	0.000215657	RV1467C, RV2724C, RV0752C, RV0975C, RV0271C, RV3543C, RV3544C, RV0672, RV0231, RV1679, RV3504	269	36	3562	4.04606	0.131371	0.0469413	0.0467256
UP_KW_CELLULAR_COMPONENT	KW-0964~Secreted	23	7.93103	9.54275e-06	RV2780, RV2349C, RV2347C, RV1793, RV2346C, RV3763, RV1387, RV1113, RV2301, RV3891C, RV3890C, RV0518, RV3080C, RV3616C, RV0203, RV0577, RV3487C, RV0288, RV0287, RV2351C, RV2350C, RV3614C, RV3803C	73	157	1326	2.66102	8.58815e-05	8.58848e-05	8.58848e-05
UP_SEQ_FEATURE	DOMAIN:Acyl-CoA oxidase/dehydrogenase middle	9	3.10345	0.000530095	RV1467C, RV2724C, RV0752C, RV0975C, RV0271C, RV3543C, RV0672, RV1679, RV3504	230	28	3208	4.48323	0.18162	0.100188	0.100188
INTERPRO	IPR006091:Acyl-CoA_Oxase/DH_mid-dom	9	3.10345	0.00076127	RV1467C, RV2724C, RV0752C, RV0975C, RV0271C, RV3543C, RV0672, RV1679, RV3504	269	28	3562	4.25624	0.391828	0.124277	0.123706
INTERPRO	IPR046373:Acyl-CoA_Oxase/DH_mid-dom_sf	9	3.10345	0.00125579	RV2724C, RV0752C, RV0975C, RV0271C, RV3543C, RV3544C, RV0231, RV1679, RV3504	269	30	3562	3.97249	0.559809	0.164006	0.163253
UP_SEQ_FEATURE	DOMAIN:Acyl-CoA dehydrogenase/oxidase N-terminal	8	2.75862	0.00136098	RV2724C, RV0752C, RV0975C, RV0271C, RV3543C, RV3544C, RV1679, RV3504	230	25	3208	4.4633	0.40238	0.171484	0.171484
GOTERM_MF_DIRECT	GO:0046872~metal ion binding	38	13.1034	0.00157864	RV2780, RV1594, RV1908C, RV2453C, RV2984, RV0913C, RV0107C, RV3717, RV0998, RV3608C, RV0654, RV0379, RV0994, RV3894C, RV0334, RV0695, RV3246C, RV1161, RV1162, RV3260C, RV3276C, RV2036, RV3168, RV0069C, RV3149, RV2222C, RV1722, RV3729, RV3080C, RV1408, RV1981C, RV0203, RV3762C, RV3411C, RV0288, RV3150, RV0181C, RV3151	215	280	2612	1.64877	0.31881	0.34126	0.34126
INTERPRO	IPR037069:AcylCoA_DH/ox_N_sf	9	3.10345	0.00158431	RV2724C, RV0752C, RV0975C, RV0271C, RV3543C, RV3544C, RV0231, RV1679, RV3504	269	31	3562	3.84435	0.644908	0.172426	0.171634
UP_KW_DOMAIN	KW-0732~Signal	19	6.55172	0.00211282	RV3572, RV3330, RV2349C, RV2297, RV3354, RV3763, RV2301, RV3717, RV0518, RV1815, RV0888, RV0203, RV0477, RV2351C, RV3390, RV2350C, RV1906C, RV3705C, RV3803C	44	235	1074	1.9735	0.0188555	0.0190154	0.0190154
GOTERM_MF_DIRECT	GO:0050660~flavin adenine dinucleotide binding	15	5.17241	0.00280873	RV2724C, RV0752C, RV0975C, RV0823C, RV2855, RV3504, RV1679, RV1467C, RV3509C, RV0271C, RV3543C, RV0672, RV3544C, RV0231, RV0492C	215	76	2612	2.3978	0.495143	0.34126	0.34126
INTERPRO	IPR013786:AcylCoA_DH/ox_N	8	2.75862	0.00302221	RV2724C, RV0752C, RV0975C, RV0271C, RV3543C, RV3544C, RV1679, RV3504	269	27	3562	3.92345	0.861446	0.281929	0.280634
KEGG_PATHWAY	mtu01100:Metabolic pathways	72	24.8276	0.00351365	RV0761C, RV2780, RV1908C, RV2883C, RV2786C, RV0975C, RV2225, RV2124C, RV3509C, RV1447C, RV0510, RV0994, RV0993, RV3432C, RV0231, RV3282, RV3561, RV3087, RV2965C, RV2678C, RV3276C, RV0255C, RV0069C, RV1026, RV2763C, RV2222C, RV1589, RV0118C, RV0914C, RV0728C, RV2071C, RV1981C, RV1844C, RV0864, RV3411C, RV3039C, RV2350C, RV3330, RV2724C, RV1594, RV1077, RV1079, RV3275C, RV2453C, RV0859, RV1445C, RV…	97	675	1109	1.21952	0.266367	0.309201	0.309201
INTERPRO	IPR010310:T7SS_ESAT-6-like	7	2.41379	0.00354302	RV2347C, RV2346C, RV1793, RV0288, RV0287, RV3891C, RV3890C	269	21	3562	4.41388	0.9015	0.289199	0.28787
GOTERM_MF_DIRECT	GO:0034480~phosphatidylcholine phospholipase C activity	4	1.37931	0.00479149	RV2349C, RV3487C, RV2351C, RV2350C	215	5	2612	9.71907	0.688741	0.388111	0.388111
UP_SEQ_FEATURE	DOMAIN:AMP-binding enzyme C-terminal	6	2.06897	0.0070385	RV0270, RV3561, RV2384, RV3089, RV1058, RV0166	230	18	3208	4.64928	0.930745	0.665139	0.665139
INTERPRO	IPR036689:ESAT-6-like_sf	7	2.41379	0.00725678	RV2347C, RV2346C, RV1793, RV0288, RV0287, RV3891C, RV3890C	269	24	3562	3.86214	0.9914	0.52652	0.524101
UP_KW_BIOLOGICAL_PROCESS	KW-0442~Lipid degradation	8	2.75862	0.00803232	RV0888, RV3203, RV3543C, RV3516, RV3544C, RV3504, RV0518, RV1062	114	31	1446	3.27334	0.39835	0.506036	0.506036
UP_SEQ_FEATURE	CROSSLNK:Isoglutamyl lysine isopeptide (Lys-Gln) (interchain with Q-Cter in protein Pup)	10	3.44828	0.0128692	RV1017C, RV1077, RV3149, RV2521, RV2222C, RV1205, RV3246C, RV2280, RV0859, RV0073	230	54	3208	2.58293	0.992525	0.972912	0.972912
GOTERM_MF_DIRECT	GO:0016874~ligase activity	7	2.41379	0.0132794	RV0270, RV2384, RV1058, RV0852, RV3730C, RV0974C, RV0035	215	25	2612	3.40167	0.961168	0.768089	0.768089
UP_KW_LIGAND	KW-0274~FAD	16	5.51724	0.0147817	RV2724C, RV0752C, RV0975C, RV2786C, RV2855, RV3504, RV1679, RV1467C, RV3509C, RV0271C, RV3543C, RV0672, RV3544C, RV0231, RV2280, RV0492C	105	90	1117	1.89122	0.32104	0.224772	0.224772
GOTERM_MF_DIRECT	GO:0051539~4 iron, 4 sulfur cluster binding	10	3.44828	0.0159649	RV1162, RV2900C, RV3260C, RV1594, RV3146, RV0069C, RV1589, RV3150, RV1161, RV3151	215	49	2612	2.47935	0.979975	0.768089	0.768089
UP_KW_CELLULAR_COMPONENT	KW-0963~Cytoplasm	28	9.65517	0.0163396	RV0761C, RV1594, RV2883C, RV2245, RV1079, RV2225, RV2453C, RV1017C, RV3884C, RV3301C, RV3919C, RV3246C, RV3282, RV0560C, RV2965C, RV3260C, RV2678C, RV2222C, RV0809, RV1568, RV2147C, RV1547, RV3080C, RV1848, RV0289, RV2594C, RV1846C, RV0070C	73	342	1326	1.48714	0.137803	0.0735283	0.0735283
UP_SEQ_FEATURE	ACT_SITE:Proton acceptor	22	7.58621	0.0164855	RV3480C, RV3330, RV3087, RV1908C, RV3168, RV3540C, RV2225, RV3304, RV2855, RV3504, RV0859, RV1408, RV0518, RV3080C, RV1447C, RV1844C, RV1266C, RV3411C, RV3543C, RV3282, RV0492C, RV2190C	230	181	3208	1.69532	0.998133	1	1
INTERPRO	IPR006089:Acyl-CoA_DH_CS	4	1.37931	0.0177496	RV2724C, RV0752C, RV0975C, RV0672	269	8	3562	6.62082	0.999992	1	0.996933
GOTERM_MF_DIRECT	GO:0004629~phospholipase C activity	3	1.03448	0.0189652	RV3487C, RV2351C, RV2350C	215	3	2612	12.1488	0.990465	0.768089	0.768089
UP_SEQ_FEATURE	DOMAIN:AMP-dependent synthetase/ligase	7	2.41379	0.020118	RV0270, RV3561, RV2384, RV3089, RV1058, RV0035, RV0166	230	31	3208	3.14951	0.999539	1	1
UP_KW_BIOLOGICAL_PROCESS	KW-0153~Cholesterol metabolism	7	2.41379	0.0213814	RV3561, RV3540C, RV3542C, RV3543C, RV3516, RV3544C, RV3504	114	29	1446	3.06171	0.743759	0.612255	0.612255
GOTERM_MF_DIRECT	GO:0016405~CoA-ligase activity	4	1.37931	0.0222927	RV0270, RV3561, RV3089, RV0166	215	8	2612	6.07442	0.995824	0.773875	0.773875
KEGG_PATHWAY	mtu05152:Tuberculosis	8	2.75862	0.0224196	RV2347C, RV2346C, RV1793, RV3763, RV0288, RV0287, RV3891C, RV3890C	97	34	1109	2.69012	0.864038	0.789179	0.789179
UP_KW_LIGAND	KW-0004~4Fe-4S	10	3.44828	0.0248235	RV1162, RV2900C, RV3260C, RV1594, RV3146, RV0069C, RV1589, RV3150, RV1161, RV3151	105	47	1117	2.26342	0.479808	0.224772	0.224772
UP_KW_LIGAND	KW-0411~Iron-sulfur	13	4.48276	0.0259352	RV1162, RV2900C, RV3260C, RV1594, RV3161C, RV3146, RV0069C, RV3149, RV1589, RV3729, RV3150, RV1161, RV3151	105	71	1117	1.94782	0.495009	0.224772	0.224772
UP_KW_MOLECULAR_FUNCTION	KW-0223~Dioxygenase	5	1.72414	0.0266132	RV3161C, RV0654, RV3633, RV0913C, RV0181C	172	14	1989	4.12998	0.631395	0.86765	0.86765
UP_KW_BIOLOGICAL_PROCESS	KW-1207~Sterol metabolism	7	2.41379	0.029155	RV3561, RV3540C, RV3542C, RV3543C, RV3516, RV3544C, RV3504	114	31	1446	2.86418	0.84496	0.612255	0.612255
KEGG_PATHWAY	mtu01240:Biosynthesis of cofactors	19	6.55172	0.0293872	RV2965C, RV1594, RV2678C, RV2883C, RV2786C, RV0255C, RV2763C, RV2225, RV1589, RV1568, RV1847, RV2071C, RV3608C, RV0864, RV0510, RV0994, RV0993, RV0070C, RV3704C	97	133	1109	1.63328	0.927548	0.789179	0.789179
GOTERM_BP_DIRECT	GO:0009051~pentose-phosphate shunt, oxidative branch	3	1.03448	0.0303529	RV1445C, RV1447C, RV1844C	168	4	2226	9.9375	0.999216	1	1
GOTERM_BP_DIRECT	GO:0052008~symbiont-mediated disruption of host cellular anatomical entity	3	1.03448	0.0303529	RV2349C, RV2351C, RV2350C	168	4	2226	9.9375	0.999216	1	1
UP_KW_PTM	KW-0832~Ubl conjugation	11	3.7931	0.0305231	RV1017C, RV1077, RV3149, RV2521, RV2225, RV2222C, RV1205, RV3246C, RV2280, RV0859, RV0073	45	55	447	1.98667	0.266543	0.27059	0.27059
INTERPRO	IPR017850:Alkaline_phosphatase_core_sf	4	1.37931	0.0339903	RV3077, RV2349C, RV2351C, RV2350C	269	10	3562	5.29665	1	1	0.996933
GOTERM_MF_DIRECT	GO:0016627~oxidoreductase activity, acting on the CH-CH group of donors	6	2.06897	0.034988	RV1467C, RV2991, RV0271C, RV3543C, RV1679, RV3504	215	23	2612	3.16926	0.999826	0.884153	0.884153
INTERPRO	IPR025110:AMP-bd_C	6	2.06897	0.0354694	RV0270, RV3561, RV2384, RV3089, RV1058, RV0166	269	25	3562	3.17799	1	1	0.996933
GOTERM_MF_DIRECT	GO:0016747~acyltransferase activity, transferring groups other than amino-acyl groups	8	2.75862	0.036031	RV0998, RV3540C, RV2775, RV2851C, RV1665, RV0914C, RV0859, RV3803C	215	39	2612	2.49207	0.999866	0.884153	0.884153
GOTERM_MF_DIRECT	GO:0048038~quinone binding	5	1.72414	0.0363849	RV3146, RV3149, RV3148, RV3150, RV3151	215	16	2612	3.79651	0.999877	0.884153	0.884153
INTERPRO	IPR029045:ClpP/crotonase-like_dom_sf	7	2.41379	0.038568	RV0971C, RV3799C, RV0456C, RV0974C, RV0673, RV3039C, RV3516	269	34	3562	2.72622	1	1	0.996933
GOTERM_MF_DIRECT	GO:0003995~acyl-CoA dehydrogenase activity	6	2.06897	0.0413498	RV2724C, RV0752C, RV0975C, RV3544C, RV0672, RV0231	215	24	2612	3.03721	0.999965	0.913454	0.913454
UP_KW_BIOLOGICAL_PROCESS	KW-0843~Virulence	20	6.89655	0.0445781	RV2349C, RV1908C, RV0451C, RV2346C, RV3763, RV2301, RV3504, RV2159C, RV3080C, RV3616C, RV0577, RV0288, RV3543C, RV0287, RV2351C, RV3544C, RV2350C, RV3614C, RV0491, RV3151	114	164	1446	1.54685	0.943468	0.702106	0.702106
UP_KW_LIGAND	KW-0408~Iron	21	7.24138	0.0457376	RV1162, RV2900C, RV3260C, RV1594, RV1908C, RV3161C, RV3059, RV3146, RV0069C, RV3149, RV1589, RV0913C, RV3729, RV1981C, RV0203, RV0654, RV0695, RV3150, RV0181C, RV1161, RV3151	105	148	1117	1.50946	0.703952	0.297295	0.297295
UP_KW_MOLECULAR_FUNCTION	KW-0560~Oxidoreductase	40	13.7931	0.0469	RV0761C, RV2780, RV2900C, RV1908C, RV3059, RV2521, RV3633, RV0975C, RV0913C, RV1679, RV3618, RV1936, RV1447C, RV0458, RV0654, RV3543C, RV0672, RV3086, RV1161, RV3161C, RV3146, RV0077C, RV3149, RV0752C, RV3148, RV2763C, RV0823C, RV2855, RV2159C, RV3504, RV3726, RV0728C, RV1981C, RV3411C, RV3544C, RV3150, RV2280, RV0181C, RV3548C, RV0492C	172	353	1989	1.31036	0.830908	0.86765	0.86765
GOTERM_BP_DIRECT	GO:0009395~phospholipid catabolic process	3	1.03448	0.0481172	RV2349C, RV2351C, RV2350C	168	5	2226	7.95	0.999989	1	1
INTERPRO	IPR007312:Phosphoesterase	3	1.03448	0.0484443	RV2349C, RV2351C, RV2350C	269	5	3562	7.94498	1	1	0.996933
INTERPRO	IPR006657:MoPterin_dinucl-bd_dom	3	1.03448	0.0484443	RV2900C, RV1161, RV3151	269	5	3562	7.94498	1	1	0.996933
UP_KW_PTM	KW-0874~Quinone	5	1.72414	0.049839	RV3146, RV3149, RV3148, RV3150, RV3151	45	15	447	3.31111	0.400247	0.27059	0.27059
KEGG_PATHWAY	mtu00071:Fatty acid degradation	7	2.41379	0.051296	RV0761C, RV2724C, RV0975C, RV3039C, RV0231, RV0914C, RV0859	97	32	1109	2.50097	0.990284	0.789179	0.789179
GOTERM_BP_DIRECT	GO:0010447~response to acidic pH	4	1.37931	0.0551607	RV1162, RV3087, RV3089, RV3086	168	12	2226	4.41667	0.999998	1	1
GOTERM_MF_DIRECT	GO:0000976~transcription cis-regulatory region binding	11	3.7931	0.0561028	RV3160C, RV1167C, RV1033C, RV0377, RV3058C, RV0144, RV1019, RV3246C, RV3295, RV0491, RV1219C	215	70	2612	1.9091	0.999999	1	1
KEGG_PATHWAY	mtu01110:Biosynthesis of secondary metabolites	36	12.4138	0.0565684	RV0761C, RV1077, RV1908C, RV1079, RV2786C, RV0975C, RV3275C, RV2225, RV2124C, RV0859, RV1445C, RV1017C, RV3509C, RV1447C, RV0458, RV0510, RV0334, RV0993, RV3432C, RV2351C, RV0231, RV2349C, RV2678C, RV3276C, RV0069C, RV2377C, RV0809, RV0914C, RV1847, RV1408, RV0728C, RV1844C, RV3411C, RV3039C, RV2350C, RV0070C	97	320	1109	1.28621	0.99405	0.789179	0.789179
GOTERM_MF_DIRECT	GO:0043546~molybdopterin cofactor binding	3	1.03448	0.0566232	RV2900C, RV1161, RV3151	215	5	2612	7.2893	0.999999	1	1
KEGG_PATHWAY	mtu00565:Ether lipid metabolism	3	1.03448	0.062393	RV2349C, RV2351C, RV2350C	97	5	1109	6.85979	0.99655	0.789179	0.789179
KEGG_PATHWAY	mtu00030:Pentose phosphate pathway	5	1.72414	0.0627756	RV1445C, RV1017C, RV1447C, RV1844C, RV1408	97	18	1109	3.17583	0.996672	0.789179	0.789179
UP_KW_BIOLOGICAL_PROCESS	KW-0753~Steroid metabolism	7	2.41379	0.0628243	RV3561, RV3540C, RV3542C, RV3543C, RV3516, RV3544C, RV3504	114	37	1446	2.39972	0.983223	0.791586	0.791586
GOTERM_BP_DIRECT	GO:0051701~biological process involved in interaction with host	11	3.7931	0.0628516	RV3616C, RV3087, RV3089, RV3763, RV0169, RV3487C, RV3543C, RV3544C, RV3246C, RV3086, RV0172	168	78	2226	1.86859	1	1	1
UP_SEQ_FEATURE	DNA_BIND:H-T-H motif	13	4.48276	0.0642265	RV3160C, RV0500A, RV1019, RV0827C, RV0678, RV1985C, RV1167C, RV0377, RV3058C, RV0144, RV1846C, RV3295, RV1219C	230	104	3208	1.74348	1	1	1
INTERPRO	IPR045851:AMP-bd_C_sf	7	2.41379	0.0685327	RV0270, RV3561, RV2384, RV3089, RV1058, RV0035, RV0166	269	39	3562	2.3767	1	1	0.996933
GOTERM_BP_DIRECT	GO:0009253~peptidoglycan catabolic process	3	1.03448	0.0686729	RV1230C, RV3811, RV3717	168	6	2226	6.625	1	1	1
INTERPRO	IPR006656:Mopterin_OxRdtase	3	1.03448	0.0691165	RV2900C, RV1161, RV3151	269	6	3562	6.62082	1	1	0.996933
UP_KW_LIGAND	KW-0520~NAD	14	4.82759	0.0703475	RV0761C, RV2780, RV2692, RV3146, RV3149, RV3148, RV2855, RV0458, RV3411C, RV3543C, RV3544C, RV3150, RV3086, RV3151	105	91	1117	1.63663	0.849915	0.365807	0.365807
UP_KW_MOLECULAR_FUNCTION	KW-0456~Lyase	18	6.2069	0.0728771	RV1284, RV1077, RV2678C, RV3276C, RV0456C, RV0069C, RV3540C, RV3275C, RV3304, RV3516, RV0939, RV3700C, RV0864, RV3542C, RV3510C, RV3432C, RV3039C, RV1900C	172	137	1989	1.51935	0.939175	0.898818	0.898818
UP_KW_PTM	KW-1017~Isopeptide bond	10	3.44828	0.0737972	RV1017C, RV1077, RV3149, RV2521, RV2222C, RV1205, RV3246C, RV2280, RV0859, RV0073	45	55	447	1.80606	0.53542	0.27059	0.27059
INTERPRO	IPR001753:Enoyl-CoA_hydra/iso	5	1.72414	0.089379	RV0971C, RV0456C, RV0673, RV3039C, RV3516	269	23	3562	2.87862	1	1	0.996933
INTERPRO	IPR000873:AMP-dep_Synth/Lig_com	7	2.41379	0.0915535	RV0270, RV3561, RV2384, RV3089, RV1058, RV0035, RV0166	269	42	3562	2.20694	1	1	0.996933
INTERPRO	IPR009010:Asp_de-COase-like_dom_sf	3	1.03448	0.0920674	RV2900C, RV1161, RV3151	269	7	3562	5.67499	1	1	0.996933
